# Supplementary material for: Comprehensive review of safety in Experimental Human Pneumococcal Challenge
Source: PLoS One. 2023 May 4;18(5):e0284399. doi: 10.1371/journal.pone.0284399 (PMC10159102; doi:10.1371/journal.pone.0284399)
Supplement: S2 File — (XLSX) [file pone.0284399.s009.xlsx]

## Sheet: qry2Endpt8RelatedClinReviewComb
participant	Gender	Study	length of study	PneumoCarrier	ClinicalReview	PneumoRelated	PneumoSymptom	SymptomOnset	SymptomResolution	SymptomSeverity	Inoculum	Inoculation method	Antibiotics	Antibiotic start day	Alternative pathogen	Inoculation number	Vaccine	CTIMP
018/01	Male	Ages	29	No	No	No	No	NA	NA	NA	SPN6B	1	NA	NA	NA	1	No	No
018/02	Male	Ages	29	No	Extra assessment at routine visit	Pneumococcal Related	Sore Throat (Pneumonia)	2	7	1	SPN6B	1	No	NA	NA	1	No	No
018/02	Male	Ages	29	No	Extra assessment at routine visit	NOT Pneumococcal Related	No	NA	NA	1	SPN6B	1	No	NA	NA	1	No	No
018/03	Female	Ages	29	No	No	No	No	NA	NA	NA	SPN6B	1	NA	NA	NA	1	No	No
018/04	Male	Ages	29	No	No	No	No	NA	NA	NA	SPN6B	1	NA	NA	NA	1	No	No
018/05	Male	Ages	29	Yes	No	No	No	NA	NA	NA	SPN6B	1	NA	NA	NA	1	No	No
018/06	Male	Ages	29	Yes	No	No	No	NA	NA	NA	SPN6B	1	NA	NA	NA	1	No	No
018/06	Male	Ages	29	No	No	No	No	NA	NA	NA	SPN6B	1	NA	NA	NA	2	No	No
018/07	Male	Ages	29	Yes	No	No	No	NA	NA	NA	SPN6B	1	NA	NA	NA	1	No	No
018/08	Male	Ages	29	No	No	No	No	NA	NA	NA	SPN6B	1	NA	NA	NA	1	No	No
018/09	Female	Ages	29	No	No	No	No	NA	NA	NA	SPN6B	1	NA	NA	NA	1	No	No
018/10	Female	Ages	29	No	No	No	No	NA	NA	NA	SPN6B	1	NA	NA	NA	1	No	No
018/11	Female	Ages	29	No	No	No	No	NA	NA	NA	SPN6B	1	NA	NA	NA	1	No	No
018/12	Male	Ages	29	No	No	No	No	NA	NA	NA	SPN6B	1	NA	NA	NA	1	No	No
018/13	Male	Ages	29	No	Extra assessment at routine visit	Pneumococcal Related	Sore Throat (Pneumonia)	18	29	2	SPN6B	1	No	NA	NA	1	No	No
018/14	Female	Ages	29	No	No	No	No	NA	NA	NA	SPN6B	1	NA	NA	NA	1	No	No
018/15	Female	Ages	29	No	No	No	No	NA	NA	NA	SPN6B	1	NA	NA	NA	1	No	No
018/16	Female	Ages	29	No	No	No	No	NA	NA	NA	SPN6B	1	NA	NA	NA	1	No	No
018/17	Female	Ages	29	Yes	No	No	No	NA	NA	NA	SPN6B	1	NA	NA	NA	1	No	No
018/18	Female	Ages	29	Yes	No	No	No	NA	NA	NA	SPN6B	1	NA	NA	NA	1	No	No
018/18	Female	Ages	29	No	No	No	No	NA	NA	NA	SPN6B	1	NA	NA	NA	2	No	No
018/19	Female	Ages	29	Yes	No	No	No	NA	NA	NA	SPN6B	1	NA	NA	NA	1	No	No
018/19	Female	Ages	29	Yes	No	No	No	NA	NA	NA	SPN6B	1	NA	NA	NA	2	No	No
018/20	Male	Ages	29	No	No	No	No	NA	NA	NA	SPN6B	1	NA	NA	NA	1	No	No
018/21	Female	Ages	29	Yes	No	No	No	NA	NA	NA	SPN6B	1	NA	NA	NA	1	No	No
018/21	Female	Ages	29	No	No	No	No	NA	NA	NA	SPN6B	1	NA	NA	NA	2	No	No
018/22	Female	Ages	29	Yes	No	No	No	NA	NA	NA	SPN6B	1	NA	NA	NA	1	No	No
018/23	Male	Ages	29	No	No	No	No	NA	NA	NA	SPN6B	1	NA	NA	NA	1	No	No
018/24	Female	Ages	29	Yes	No	No	No	NA	NA	NA	SPN6B	1	NA	NA	NA	1	No	No
018/24	Female	Ages	29	Yes	No	No	No	NA	NA	NA	SPN6B	1	NA	NA	NA	2	No	No
018/25	Female	Ages	29	No	No	No	No	NA	NA	NA	SPN6B	1	NA	NA	NA	1	No	No
018/26	Male	Ages	29	No	No	No	No	NA	NA	NA	SPN6B	1	NA	NA	NA	1	No	No
018/27	Male	Ages	29	No	No	No	No	NA	NA	NA	SPN6B	1	NA	NA	NA	1	No	No
018/28	Female	Ages	29	Yes	No	No	No	NA	NA	NA	SPN6B	1	NA	NA	NA	1	No	No
018/28	Female	Ages	29	No	No	No	No	NA	NA	NA	SPN6B	1	NA	NA	NA	2	No	No
018/29	Female	Ages	29	No	No	No	No	NA	NA	NA	SPN6B	1	NA	NA	NA	1	No	No
018/30	Female	Ages	29	Yes	Extra assessment at routine visit	Pneumococcal Related	Chest Pain (Pneumonia)	2	7	1	SPN6B	1	No	NA	NA	1	No	No
018/31	Female	Ages	29	Yes	No	No	No	NA	NA	NA	SPN6B	1	NA	NA	NA	1	No	No
018/32	Male	Ages	29	No	No	No	No	NA	NA	NA	SPN6B	1	NA	NA	NA	1	No	No
018/33	Female	Ages	29	No	No	No	No	NA	NA	NA	SPN6B	1	NA	NA	NA	1	No	No
018/34	Male	Ages	29	No	No	No	No	NA	NA	NA	SPN6B	1	NA	NA	NA	1	No	No
018/35	Female	Ages	29	No	No	No	No	NA	NA	NA	SPN6B	1	NA	NA	NA	1	No	No
018/36	Female	Ages	29	Yes	No	No	No	NA	NA	NA	SPN6B	1	NA	NA	NA	1	No	No
018/36	Female	Ages	29	No	No	No	No	NA	NA	NA	SPN6B	1	NA	NA	NA	2	No	No
018/37	Female	Ages	29	Yes	No	No	No	NA	NA	NA	SPN6B	1	NA	NA	NA	1	No	No
018/38	Male	Ages	29	No	Triggered review outside study team (A&E, GP etc)	Pneumococcal Related	Sore Throat (Pneumonia)	20	29	2	SPN6B	1	No	NA	NA	1	No	No
018/39	Male	Ages	29	No	No	No	No	NA	NA	NA	SPN6B	1	NA	NA	NA	1	No	No
018/40	Male	Ages	29	Yes	No	No	No	NA	NA	NA	SPN6B	1	NA	NA	NA	1	No	No
018/40	Male	Ages	29	Yes	No	No	No	NA	NA	NA	SPN6B	1	NA	NA	NA	2	No	No
018/41	Female	Ages	29	Yes	No	No	No	NA	NA	NA	SPN6B	1	NA	NA	NA	1	No	No
018/42	Female	Ages	29	No	No	No	No	NA	NA	NA	SPN6B	1	NA	NA	NA	1	No	No
018/43	Female	Ages	29	No	No	No	No	NA	NA	NA	SPN6B	1	NA	NA	NA	1	No	No
018/44	Female	Ages	29	No	No	No	No	NA	NA	NA	SPN6B	1	NA	NA	NA	1	No	No
018/45	Male	Ages	29	No	No	No	No	NA	NA	NA	SPN6B	1	NA	NA	NA	1	No	No
018/46	Male	Ages	29	Yes	No	No	No	NA	NA	NA	SPN6B	1	NA	NA	NA	1	No	No
018/46	Male	Ages	29	No	No	No	No	NA	NA	NA	SPN6B	1	NA	NA	NA	2	No	No
018/47	Female	Ages	29	No	No	No	No	NA	NA	NA	SPN6B	1	NA	NA	NA	1	No	No
018/48	Female	Ages	29	No	No	No	No	NA	NA	NA	SPN6B	1	NA	NA	NA	1	No	No
018/49	Male	Ages	29	Yes	No	No	No	NA	NA	NA	SPN6B	1	NA	NA	NA	1	No	No
018/49	Male	Ages	29	No	No	No	No	NA	NA	NA	SPN6B	1	NA	NA	NA	2	No	No
018/50	Female	Ages	29	No	No	No	No	NA	NA	NA	SPN6B	1	NA	NA	NA	1	No	No
018/51	Male	Ages	29	No	No	No	No	NA	NA	NA	SPN6B	1	NA	NA	NA	1	No	No
018/52	Male	Ages	29	No	No	No	No	NA	NA	NA	SPN6B	1	NA	NA	NA	1	No	No
018/53	Female	Ages	29	No	No	No	No	NA	NA	NA	SPN6B	1	NA	NA	NA	1	No	No
018/54	Male	Ages	29	No	No	No	No	NA	NA	NA	SPN6B	1	NA	NA	NA	1	No	No
018/55	Female	Ages	29	No	Extra assessment at routine visit	NOT Pneumococcal Related	No	NA	NA	1	SPN6B	1	No	NA	NA	1	No	No
018/55	Female	Ages	29	No	Extra assessment at routine visit	NOT Pneumococcal Related	No	NA	NA	1	SPN6B	1	No	NA	NA	1	No	No
018/56	Female	Ages	29	Yes	Extra assessment at routine visit	Pneumococcal Related	Otalgia (Otitis media)	14	22	1	SPN6B	1	No	NA	NA	1	No	No
018/56	Female	Ages	29	No	No	No	No	NA	NA	NA	SPN6B	1	NA	NA	NA	2	No	No
018/57	Male	Ages	29	Yes	No	No	No	NA	NA	NA	SPN6B	1	NA	NA	NA	1	No	No
018/58	Male	Ages	29	Yes	No	No	No	NA	NA	NA	SPN6B	1	NA	NA	NA	1	No	No
018/58	Male	Ages	29	No	No	No	No	NA	NA	NA	SPN6B	1	NA	NA	NA	2	No	No
018/59	Male	Ages	29	No	No	No	No	NA	NA	NA	SPN6B	1	NA	NA	NA	1	No	No
018/60	Female	Ages	29	Yes	No	No	No	NA	NA	NA	SPN6B	1	NA	NA	NA	1	No	No
018/60	Female	Ages	29	No	No	No	No	NA	NA	NA	SPN6B	1	NA	NA	NA	2	No	No
018/61	Male	Ages	29	Yes	No	No	No	NA	NA	NA	SPN6B	1	NA	NA	NA	1	No	No
018/61	Male	Ages	29	Yes	Extra assessment at routine visit	Pneumococcal Related	Otalgia (Otitis media)	11	14	2	SPN6B	1	Yes	11	NA	2	No	No
018/62	Female	Ages	29	No	No	No	No	NA	NA	NA	SPN6B	1	NA	NA	NA	1	No	No
018/63	Female	Ages	29	Yes	Extra assessment at routine visit	Pneumococcal Related	Joint/Muscle Pains	2	7	1	SPN6B	1	No	NA	NA	1	No	No
018/63	Female	Ages	29	Yes	Extra assessment at routine visit	NOT Pneumococcal Related	No	NA	NA	1	SPN6B	1	No	NA	NA	2	No	No
018/64	Female	Ages	29	Yes	No	No	No	NA	NA	NA	SPN6B	1	NA	NA	NA	1	No	No
018/22	Female	Ages	29	No	No	No	No	NA	NA	NA	SPN6B	1	NA	NA	NA	2	No	No
017/01	Male	Asthma	29	No	No	No	No	NA	NA	NA	SPN6B	1	NA	NA	NA	1	No	No
017/02	Male	Asthma	29	Yes	No	No	No	NA	NA	NA	SPN6B	1	NA	NA	NA	1	No	No
017/02	Male	Asthma	29	No	No	No	No	NA	NA	NA	SPN6B	1	NA	NA	NA	2	No	No
017/03	female	Asthma	29	Yes	No	No	No	NA	NA	NA	SPN6B	1	NA	NA	NA	1	No	No
017/04	female	Asthma	29	Yes	No	No	No	NA	NA	NA	SPN6B	1	NA	NA	NA	1	No	No
017/04	Female	Asthma	29	Yes	No	No	No	NA	NA	NA	SPN6B	1	NA	NA	NA	2	No	No
017/05	Male	Asthma	29	No	No	No	No	NA	NA	NA	SPN6B	1	NA	NA	NA	1	No	No
017/06	female	Asthma	29	No	No	No	No	NA	NA	NA	SPN6B	1	NA	NA	NA	1	No	No
017/07	Male	Asthma	29	No	No	No	No	NA	NA	NA	SPN6B	1	NA	NA	NA	1	No	No
017/08	female	Asthma	29	Yes	No	No	No	NA	NA	NA	SPN6B	1	NA	NA	NA	1	No	No
017/09	female	Asthma	29	Yes	No	No	No	NA	NA	NA	SPN6B	1	NA	NA	NA	1	No	No
017/10	female	Asthma	29	No	No	No	No	NA	NA	NA	SPN6B	1	NA	NA	NA	1	No	No
017/11	Female	Asthma	29	Yes	Triggered review outside study team (A&E, GP etc)	Pneumococcal Related	Sore Throat (Pneumonia)	22	29	1	SPN6B	1	No	NA	NA	1	No	No
017/12	Female	Asthma	29	Yes	Triggered review outside study team (A&E, GP etc)	NOT Pneumococcal Related	No	NA	NA	1	SPN6B	1	No	NA	NA	1	No	No
017/13	female	Asthma	29	No	No	No	No	NA	NA	NA	SPN6B	1	NA	NA	NA	1	No	No
017/14	Female	Asthma	29	Yes	Extra assessment at routine visit	Pneumococcal Related	Sore Throat (Pneumonia)	29	29	1	SPN6B	1	No	NA	NA	1	No	No
017/14	Female	Asthma	29	Yes	No	No	No	NA	NA	NA	SPN6B	1	NA	NA	NA	2	No	No
017/15	Male	Asthma	29	No	No	No	No	NA	NA	NA	SPN6B	1	NA	NA	NA	1	No	No
017/16	female	Asthma	29	Yes	No	No	No	NA	NA	NA	SPN6B	1	NA	NA	NA	1	No	No
017/17	female	Asthma	29	No	No	No	No	NA	NA	NA	SPN6B	1	NA	NA	NA	1	No	No
017/18	female	Asthma	29	No	No	No	No	NA	NA	NA	SPN6B	1	NA	NA	NA	1	No	No
017/19	female	Asthma	29	No	No	No	No	NA	NA	NA	SPN6B	1	NA	NA	NA	1	No	No
017/20	Female	Asthma	29	No	Extra assessment at routine visit	Pneumococcal Related	Cough/Throat clearing	21	29	1	SPN6B	1	No	NA	NA	1	No	No
017/21	Female	Asthma	29	Yes	Extra assessment at routine visit	Pneumococcal Related	Nasal congestion (Sinusitis)	2	10	1	SPN6B	1	No	NA	NA	1	No	No
017/22	Female	Asthma	29	Yes	Triggered review outside appointments	Pneumococcal Related	Otalgia (Otitis media)	4	13	2	SPN6B	1	Yes	7	NA	1	No	No
017/23	Male	Asthma	29	Yes	No	No	No	NA	NA	NA	SPN6B	1	NA	NA	NA	1	No	No
017/23	Male	Asthma	29	No	No	No	No	NA	NA	NA	SPN6B	1	NA	NA	NA	2	No	No
017/24	Male	Asthma	29	Yes	No	No	No	NA	NA	NA	SPN6B	1	NA	NA	NA	1	No	No
017/24	Male	Asthma	29	No	No	No	No	NA	NA	NA	SPN6B	1	NA	NA	NA	2	No	No
017/25	female	Asthma	29	Yes	No	No	No	NA	NA	NA	SPN6B	1	NA	NA	NA	1	No	No
017/26	Female	Asthma	29	Yes	Extra assessment at routine visit	Pneumococcal Related	Nasal congestion (Sinusitis)	2	7	1	SPN6B	1	No	NA	NA	1	No	No
017/27	female	Asthma	29	No	No	No	No	NA	NA	NA	SPN6B	1	NA	NA	NA	1	No	No
017/28	Female	Asthma	29	Yes	No	No	No	NA	NA	NA	SPN6B	1	NA	NA	NA	1	No	No
017/29	female	Asthma	29	No	No	No	No	NA	NA	NA	SPN6B	1	NA	NA	NA	1	No	No
017/30	female	Asthma	29	Yes	No	No	No	NA	NA	NA	SPN6B	1	NA	NA	NA	1	No	No
017/31	Male	Asthma	29	No	No	No	No	NA	NA	NA	SPN6B	1	NA	NA	NA	1	No	No
017/32	Female	Asthma	29	Yes	Triggered review outside appointments	Pneumococcal Related	Nasal congestion (Sinusitis)	31	MISSING	1	SPN6B	1	No	NA	NA	1	No	No
017/32	Female	Asthma	29	Yes	Triggered review outside study team (A&E, GP etc)	NOT Pneumococcal Related	No	NA	NA	2	SPN6B	1	Yes	19	NA	1	No	No
017/32	Female	Asthma	29	Yes	No	No	No	NA	NA	NA	SPN6B	1	NA	NA	NA	2	No	No
017/33	female	Asthma	29	Yes	No	No	No	NA	NA	NA	SPN6B	1	NA	NA	NA	1	No	No
017/33	Female	Asthma	29	No	No	No	No	NA	NA	NA	SPN6B	1	NA	NA	NA	2	No	No
017/34	Male	Asthma	29	Yes	No	No	No	NA	NA	NA	SPN6B	1	NA	NA	NA	1	No	No
017/35	female	Asthma	29	Yes	No	No	No	NA	NA	NA	SPN6B	1	NA	NA	NA	1	No	No
017/36	female	Asthma	29	Yes	No	No	No	NA	NA	NA	SPN6B	1	NA	NA	NA	1	No	No
017/37	Female	Asthma	29	Yes	Triggered review outside study team (A&E, GP etc)	Pneumococcal Related	Sputum Production (Pneumonia)	29	31	1	SPN6B	1	No	NA	NA	1	No	No
017/38	female	Asthma	29	No	No	No	No	NA	NA	NA	SPN6B	1	NA	NA	NA	1	No	No
017/39	Male	Asthma	29	No	No	No	No	NA	NA	NA	SPN6B	1	NA	NA	NA	1	No	No
017/40	female	Asthma	29	Yes	No	No	No	NA	NA	NA	SPN6B	1	NA	NA	NA	1	No	No
017/40	Female	Asthma	29	No	No	No	No	NA	NA	NA	SPN6B	1	NA	NA	NA	2	No	No
017/41	Female	Asthma	29	No	Extra assessment at routine visit	Pneumococcal Related	Sore Throat (Pneumonia)	2	9	1	SPN6B	1	No	NA	NA	1	No	No
017/42	Female	Asthma	29	Yes	Extra assessment at routine visit	Pneumococcal Related	Chest Pain (Pneumonia)	7	9	1	SPN6B	1	No	NA	NA	1	No	No
017/43	Male	Asthma	29	Yes	No	No	No	NA	NA	NA	SPN6B	1	NA	NA	NA	1	No	No
017/44	Male	Asthma	29	No	No	No	No	NA	NA	NA	SPN6B	1	NA	NA	NA	1	No	No
017/45	female	Asthma	29	Yes	No	No	No	NA	NA	NA	SPN6B	1	NA	NA	NA	1	No	No
017/46	female	Asthma	29	No	No	No	No	NA	NA	NA	SPN6B	1	NA	NA	NA	1	No	No
017/47	female	Asthma	29	No	No	No	No	NA	NA	NA	SPN6B	1	NA	NA	NA	1	No	No
017/48	female	Asthma	29	No	No	No	No	NA	NA	NA	SPN6B	1	NA	NA	NA	1	No	No
017/49	female	Asthma	29	No	No	No	No	NA	NA	NA	SPN6B	1	NA	NA	NA	1	No	No
017/08	Female	Asthma	29	Yes	No	No	No	NA	NA	NA	SPN6B	1	NA	NA	NA	2	No	No
017/50	female	Asthma	29	Yes	No	No	No	NA	NA	NA	SPN6B	1	NA	NA	NA	1	No	No
01./01	Female	Gates EHPC	42	No	No	No	No	NA	NA	NA	SPN6B	1	NA	NA	NA	1	No	No
01./02	Female	Gates EHPC	42	No	No	No	No	NA	NA	NA	SPN6B	1	NA	NA	NA	1	No	No
01./03	Female	Gates EHPC	42	Yes	Triggered review outside appointments	Pneumococcal Related	Sore Throat (Pneumonia)	3	NA	2	SPN6B	1	Yes	5	NA	1	No	No
01./04	Female	Gates EHPC	42	Yes	No	No	No	NA	NA	NA	SPN6B	1	NA	NA	NA	1	No	No
01./05	Female	Gates EHPC	42	Yes	No	No	No	NA	NA	NA	SPN6B	1	NA	NA	NA	1	No	No
01./06	Male	Gates EHPC	42	Yes	No	No	No	NA	NA	NA	SPN6B	1	NA	NA	NA	1	No	No
01./07	Female	Gates EHPC	42	No	No	No	No	NA	NA	NA	SPN6B	1	NA	NA	NA	1	No	No
01./08	Male	Gates EHPC	42	No	Triggered review outside appointments	Pneumococcal Related	Headache	6	NA	2	SPN6B	1	Yes	6	NA	1	No	No
01./09	Male	Gates EHPC	42	No	No	No	No	NA	NA	NA	SPN6B	1	NA	NA	NA	1	No	No
01./10	Male	Gates EHPC	42	No	No	No	No	NA	NA	NA	SPN6B	1	NA	NA	NA	1	No	No
01./11	Female	Gates EHPC	42	No	No	No	No	NA	NA	NA	SPN6B	1	NA	NA	NA	1	No	No
01./12	Male	Gates EHPC	42	No	No	No	No	NA	NA	NA	SPN6B	1	NA	NA	NA	1	No	No
01./13	Female	Gates EHPC	42	Yes	No	No	No	NA	NA	NA	SPN6B	1	NA	NA	NA	1	No	No
01./14	Female	Gates EHPC	42	No	No	No	No	NA	NA	NA	SPN6B	1	NA	NA	NA	1	No	No
01./15	Female	Gates EHPC	42	No	No	No	No	NA	NA	NA	SPN6B	1	NA	NA	NA	1	No	No
01./16	Male	Gates EHPC	42	No	No	No	No	NA	NA	NA	SPN6B	1	NA	NA	NA	1	No	No
01./17	Female	Gates EHPC	42	Yes	No	No	No	NA	NA	NA	SPN6B	1	NA	NA	NA	1	No	No
01./18	Male	Gates EHPC	42	No	No	No	No	NA	NA	NA	SPN6B	1	NA	NA	NA	1	No	No
01./19	Male	Gates EHPC	42	No	No	No	No	NA	NA	NA	SPN6B	1	NA	NA	NA	1	No	No
01./20	Female	Gates EHPC	42	Yes	No	No	No	NA	NA	NA	SPN6B	1	NA	NA	NA	1	No	No
01./21	Male	Gates EHPC	42	No	No	No	No	NA	NA	NA	SPN6B	1	NA	NA	NA	1	No	No
01./22	Male	Gates EHPC	42	No	No	No	No	NA	NA	NA	SPN6B	1	NA	NA	NA	1	No	No
01./23	Female	Gates EHPC	42	No	No	No	No	NA	NA	NA	SPN6B	1	NA	NA	NA	1	No	No
01./24	Female	Gates EHPC	42	Yes	No	No	No	NA	NA	NA	SPN6B	1	NA	NA	NA	1	No	No
01./25	Male	Gates EHPC	42	No	No	No	No	NA	NA	NA	SPN6B	1	NA	NA	NA	1	No	No
01./26	Male	Gates EHPC	42	No	No	No	No	NA	NA	NA	SPN6B	1	NA	NA	NA	1	No	No
01./27	Male	Gates EHPC	42	No	No	No	No	NA	NA	NA	SPN6B	1	NA	NA	NA	1	No	No
01./28	Male	Gates EHPC	42	Yes	No	No	No	NA	NA	NA	SPN6B	1	NA	NA	NA	1	No	No
01./29	Male	Gates EHPC	42	No	No	No	No	NA	NA	NA	SPN6B	1	NA	NA	NA	1	No	No
01./30	Female	Gates EHPC	42	Yes	No	No	No	NA	NA	NA	SPN6B	1	NA	NA	NA	1	No	No
01./31	Male	Gates EHPC	42	No	No	No	No	NA	NA	NA	SPN6B	1	NA	NA	NA	1	No	No
01./32	Female	Gates EHPC	42	No	No	No	No	NA	NA	NA	SPN23F	1	NA	NA	NA	1	No	No
01./33	Male	Gates EHPC	42	No	No	No	No	NA	NA	NA	SPN6B	1	NA	NA	NA	1	No	No
01./34	Male	Gates EHPC	42	Yes	No	No	No	NA	NA	NA	SPN6B	1	NA	NA	NA	1	No	No
01./35	Female	Gates EHPC	42	No	No	No	No	NA	NA	NA	SPN23F	1	NA	NA	NA	1	No	No
01./36	Female	Gates EHPC	42	Yes	Extra assessment at routine visit	Pneumococcal Related	Sore Throat (Pneumonia)	5	NA	1	SPN6B	1	No	NA	NA	1	No	No
01./37	Female	Gates EHPC	42	No	No	No	No	NA	NA	NA	SPN23F	1	NA	NA	NA	1	No	No
01./38	Male	Gates EHPC	42	Yes	Triggered review outside appointments	Pneumococcal Related	Chest Pain (Pneumonia)	4	NA	2	SPN6B	1	Yes	7	NA	1	No	No
01./39	Male	Gates EHPC	42	No	No	No	No	NA	NA	NA	SPN6B	1	NA	NA	NA	1	No	No
01./40	Female	Gates EHPC	42	Yes	Extra assessment at routine visit	Pneumococcal Related	Sore Throat (Pneumonia)	2	NA	1	SPN6B	1	No	NA	NA	1	No	No
01./41	Female	Gates EHPC	42	No	No	No	No	NA	NA	NA	SPN6B	1	NA	NA	NA	1	No	No
01./42	Male	Gates EHPC	42	Yes	No	No	No	NA	NA	NA	SPN6B	1	NA	NA	NA	1	No	No
01./43	Female	Gates EHPC	42	No	No	No	No	NA	NA	NA	SPN6B	1	NA	NA	NA	1	No	No
01./44	Male	Gates EHPC	42	Yes	No	No	No	NA	NA	NA	SPN6B	1	NA	NA	NA	1	No	No
01./45	Female	Gates EHPC	42	No	No	No	No	NA	NA	NA	SPN6B	1	NA	NA	NA	1	No	No
01./46	Female	Gates EHPC	42	Yes	No	No	No	NA	NA	NA	SPN6B	1	NA	NA	NA	1	No	No
01./47	Female	Gates EHPC	42	Yes	No	No	No	NA	NA	NA	SPN6B	1	NA	NA	NA	1	No	No
01./48	Female	Gates EHPC	42	Yes	No	No	No	NA	NA	NA	SPN6B	1	NA	NA	NA	1	No	No
01./49	Male	Gates EHPC	42	No	No	No	No	NA	NA	NA	SPN6B	1	NA	NA	NA	1	No	No
01./50	Female	Gates EHPC	42	No	No	No	No	NA	NA	NA	SPN6B	1	NA	NA	NA	1	No	No
01./51	Male	Gates EHPC	42	No	No	No	No	NA	NA	NA	SPN23F	1	NA	NA	NA	1	No	No
01./52	Female	Gates EHPC	42	No	Extra assessment at routine visit	Pneumococcal Related	Sore Throat (Pneumonia)	2	NA	1	SPN6B	1	No	NA	NA	1	No	No
01./53	Female	Gates EHPC	42	Yes	No	No	No	NA	NA	NA	SPN6B	1	NA	NA	NA	1	No	No
01./54	Female	Gates EHPC	42	Yes	Triggered review outside appointments	Pneumococcal Related	Headache	6	NA	1	SPN6B	1	No	NA	NA	1	No	No
01./55	Female	Gates EHPC	42	No	No	No	No	NA	NA	NA	SPN23F	1	NA	NA	NA	1	No	No
01./56	Female	Gates EHPC	42	No	Triggered review outside appointments	Pneumococcal Related	GI disturbance	8	MISSING	1	SPN6B	1	No	NA	NA	1	No	No
01./57	Female	Gates EHPC	42	No	No	No	No	NA	NA	NA	SPN6B	1	NA	NA	NA	1	No	No
01./58	Female	Gates EHPC	42	No	No	No	No	NA	NA	NA	SPN23F	1	NA	NA	NA	1	No	No
01./59	Male	Gates EHPC	42	No	No	No	No	NA	NA	NA	SPN23F	1	NA	NA	NA	1	No	No
01./60	Female	Gates EHPC	42	No	No	No	No	NA	NA	NA	SPN23F	1	NA	NA	NA	1	No	No
01./61	Male	Gates EHPC	42	No	No	No	No	NA	NA	NA	SPN23F	1	NA	NA	NA	1	No	No
01./62	Male	Gates EHPC	42	No	No	No	No	NA	NA	NA	SPN23F	1	NA	NA	NA	1	No	No
01./63	Female	Gates EHPC	42	No	No	No	No	NA	NA	NA	SPN23F	1	NA	NA	NA	1	No	No
01./64	Male	Gates EHPC	42	No	No	No	No	NA	NA	NA	SPN23F	1	NA	NA	NA	1	No	No
01./65	Female	Gates EHPC	42	No	No	No	No	NA	NA	NA	SPN23F	1	NA	NA	NA	1	No	No
01./66	Male	Gates EHPC	42	No	Extra assessment at routine visit	Pneumococcal Related	Rhinorrhea	2	NA	1	SPN23F	1	No	NA	NA	1	No	No
01./67	Female	Gates EHPC	42	No	Extra assessment at routine visit	Pneumococcal Related	Cough/Throat clearing	2	NA	1	SPN23F	1	No	NA	NA	1	No	No
01./68	Female	Gates EHPC	42	No	No	No	No	NA	NA	NA	SPN23F	1	NA	NA	NA	1	No	No
01./69	Male	Gates EHPC	42	No	No	No	No	NA	NA	NA	SPN23F	1	NA	NA	NA	1	No	No
01./70	Female	Gates EHPC	42	No	No	No	No	NA	NA	NA	SPN23F	1	NA	NA	NA	1	No	No
01./71	Male	Gates EHPC	42	No	No	No	No	NA	NA	NA	SPN23F	1	NA	NA	NA	1	No	No
01./72	Male	Gates EHPC	42	No	No	No	No	NA	NA	NA	SPN23F	1	NA	NA	NA	1	No	No
01./73	Female	Gates EHPC	42	No	No	No	No	NA	NA	NA	SPN23F	1	NA	NA	NA	1	No	No
01./74	Female	Gates EHPC	42	No	No	No	No	NA	NA	NA	SPN23F	1	NA	NA	NA	1	No	No
01./75	Male	Gates EHPC	42	No	No	No	No	NA	NA	NA	SPN23F	1	NA	NA	NA	1	No	No
01./76	Male	Gates EHPC	42	No	Triggered review outside appointments	Pneumococcal Related	Fever	10	NA	2	SPN23F	1	Yes	10	NA	1	No	No
01./77	Male	Gates EHPC	42	No	No	No	No	NA	NA	NA	SPN23F	1	NA	NA	NA	1	No	No
01./78	Female	Gates EHPC	42	No	No	No	No	NA	NA	NA	SPN23F	1	NA	NA	NA	1	No	No
01./79	Female	Gates EHPC	42	Yes	No	No	No	NA	NA	NA	SPN23F	1	NA	NA	NA	1	No	No
01./80	Female	Gates EHPC	42	Yes	No	No	No	NA	NA	NA	SPN23F	1	NA	NA	NA	1	No	No
01./81	Male	Gates EHPC	42	No	No	No	No	NA	NA	NA	SPN23F	1	NA	NA	NA	1	No	No
01./82	Female	Gates EHPC	42	No	No	No	No	NA	NA	NA	SPN23F	1	NA	NA	NA	1	No	No
01./83	Female	Gates EHPC	42	No	No	No	No	NA	NA	NA	SPN6B	1	NA	NA	NA	1	No	No
01./84	Male	Gates EHPC	42	No	No	No	No	NA	NA	NA	SPN23F	1	NA	NA	NA	1	No	No
01./085	Male	Gates EHPC	42	No	No	No	No	NA	NA	NA	SPN6B	1	NA	NA	NA	1	No	No
01./086	Female	Gates EHPC	42	No	No	No	No	NA	NA	NA	SPN23F	1	NA	NA	NA	1	No	No
01./087	Male	Gates EHPC	42	No	Extra assessment at routine visit	Pneumococcal Related	Headache	7	NA	1	SPN23F	1	No	NA	NA	1	No	No
01./088	Female	Gates EHPC	42	No	No	No	No	NA	NA	NA	SPN23F	1	NA	NA	NA	1	No	No
01./089	Male	Gates EHPC	42	No	No	No	No	NA	NA	NA	SPN23F	1	NA	NA	NA	1	No	No
01./090	Male	Gates EHPC	42	No	No	No	No	NA	NA	NA	SPN23F	1	NA	NA	NA	1	No	No
01./091	Female	Gates EHPC	42	No	No	No	No	NA	NA	NA	SPN23F	1	NA	NA	NA	1	No	No
01./092	Male	Gates EHPC	42	No	No	No	No	NA	NA	NA	SPN23F	1	NA	NA	NA	1	No	No
01./093	Female	Gates EHPC	42	Yes	No	No	No	NA	NA	NA	SPN6B	1	NA	NA	NA	1	No	No
01./094	Male	Gates EHPC	42	No	No	No	No	NA	NA	NA	SPN23F	1	NA	NA	NA	1	No	No
01./095	Male	Gates EHPC	42	Yes	No	No	No	NA	NA	NA	SPN23F	1	NA	NA	NA	1	No	No
01./096	Female	Gates EHPC	42	No	No	No	No	NA	NA	NA	SPN23F	1	NA	NA	NA	1	No	No
01./097	Female	Gates EHPC	42	No	No	No	No	NA	NA	NA	SPN23F	1	NA	NA	NA	1	No	No
01./098	Female	Gates EHPC	42	Yes	No	No	No	NA	NA	NA	SPN6B	1	NA	NA	NA	1	No	No
01./099	Male	Gates EHPC	42	No	No	No	No	NA	NA	NA	SPN23F	1	NA	NA	NA	1	No	No
01./100	Male	Gates EHPC	42	No	No	No	No	NA	NA	NA	SPN23F	1	NA	NA	NA	1	No	No
01./101	Female	Gates EHPC	42	No	Triggered review outside appointments	NOT Pneumococcal Related	No	NA	NA	1	SPN23F	1	Yes	0	NA	1	No	No
01./102	Female	Gates EHPC	42	No	Extra assessment at routine visit	Pneumococcal Related	Otalgia (Otitis media)	1	NA	1	SPN23F	1	No	NA	NA	1	No	No
01./103	Female	Gates EHPC	42	No	No	No	No	NA	NA	NA	SPN23F	1	NA	NA	NA	1	No	No
01./104	Female	Gates EHPC	42	No	No	No	No	NA	NA	NA	SPN23F	1	NA	NA	NA	1	No	No
01./105	Male	Gates EHPC	42	No	No	No	No	NA	NA	NA	SPN23F	1	NA	NA	NA	1	No	No
01./106	Female	Gates EHPC	42	No	No	No	No	NA	NA	NA	SPN23F	1	NA	NA	NA	1	No	No
01./107	Female	Gates EHPC	42	No	No	No	No	NA	NA	NA	SPN23F	1	NA	NA	NA	1	No	No
01./108	Female	Gates EHPC	42	No	No	No	No	NA	NA	NA	SPN23F	1	NA	NA	NA	1	No	No
01./109	Female	Gates EHPC	42	No	No	No	No	NA	NA	NA	SPN23F	1	NA	NA	NA	1	No	No
01./110	Female	Gates EHPC	42	No	Extra assessment at routine visit	Pneumococcal Related	Sore Throat (Pneumonia)	14	MISSING	1	SPN23F	1	No	NA	NA	1	No	No
01./111	Female	Gates EHPC	42	No	No	No	No	NA	NA	NA	SPN23F	1	NA	NA	NA	1	No	No
01./112	Male	Gates EHPC	42	No	No	No	No	NA	NA	NA	SPN23F	1	NA	NA	NA	1	No	No
01./113	Male	Gates EHPC	42	No	No	No	No	NA	NA	NA	SPN23F	1	NA	NA	NA	1	No	No
01./114	Male	Gates EHPC	42	No	No	No	No	NA	NA	NA	SPN23F	1	NA	NA	NA	1	No	No
01./115	Female	Gates EHPC	42	No	No	No	No	NA	NA	NA	SPN23F	1	NA	NA	NA	1	No	No
01./116	Male	Gates EHPC	42	Yes	No	No	No	NA	NA	NA	SPN6B	1	NA	NA	NA	1	No	No
01./117	Male	Gates EHPC	42	No	No	No	No	NA	NA	NA	SPN23F	1	NA	NA	NA	1	No	No
01./118	Male	Gates EHPC	42	No	No	No	No	NA	NA	NA	SPN6B	1	NA	NA	NA	1	No	No
01./119	Female	Gates EHPC	42	Yes	No	No	No	NA	NA	NA	SPN6B	1	NA	NA	NA	1	No	No
01./120	Female	Gates EHPC	42	No	No	No	No	NA	NA	NA	SPN6B	1	NA	NA	NA	1	No	No
01./121	Female	Gates EHPC	42	No	No	No	No	NA	NA	NA	SPN6B	1	NA	NA	NA	1	No	No
01./122	Male	Gates EHPC	42	Yes	No	No	No	NA	NA	NA	SPN6B	1	NA	NA	NA	1	No	No
01./123	Male	Gates EHPC	42	Yes	No	No	No	NA	NA	NA	SPN6B	1	NA	NA	NA	1	No	No
01./124	Female	Gates EHPC	42	No	No	No	No	NA	NA	NA	SPN6B	1	NA	NA	NA	1	No	No
01./125	Male	Gates EHPC	42	No	No	No	No	NA	NA	NA	SPN6B	1	NA	NA	NA	1	No	No
01./126	Male	Gates EHPC	42	Yes	No	No	No	NA	NA	NA	SPN6B	1	NA	NA	NA	1	No	No
01./127	Male	Gates EHPC	42	Yes	No	No	No	NA	NA	NA	SPN6B	1	NA	NA	NA	1	No	No
01./128	Female	Gates EHPC	42	Yes	Extra assessment at routine visit	Pneumococcal Related	Sore Throat (Pneumonia)	3	NA	1	SPN6B	1	No	NA	NA	1	No	No
01./129	Female	Gates EHPC	42	No	No	No	No	NA	NA	NA	SPN6B	1	NA	NA	NA	1	No	No
01./130	Female	Gates EHPC	42	Yes	No	No	No	NA	NA	NA	SPN6B	1	NA	NA	NA	1	No	No
01./131	Female	Gates EHPC	42	Yes	No	No	No	NA	NA	NA	SPN6B	1	NA	NA	NA	1	No	No
01./132	Female	Gates EHPC	42	Yes	Extra assessment at routine visit	Pneumococcal Related	Malaise	10	NA	1	SPN6B	1	No	NA	NA	1	No	No
01./133	Female	Gates EHPC	42	No	No	No	No	NA	NA	NA	SPN6B	1	NA	NA	NA	1	No	No
01./134	Male	Gates EHPC	42	No	Extra assessment at routine visit	Pneumococcal Related	Cough/Throat clearing	0	NA	1	SPN6B	1	No	NA	NA	1	No	No
01./135	Female	Gates EHPC	42	No	Extra assessment at routine visit	Pneumococcal Related	Headache	2	NA	1	SPN6B	1	No	NA	NA	1	No	No
01./136	Male	Gates EHPC	42	Yes	No	No	No	NA	NA	NA	SPN6B	1	NA	NA	NA	1	No	No
01./137	Female	Gates EHPC	42	No	No	No	No	NA	NA	NA	SPN6B	1	NA	NA	NA	1	No	No
01./138	Female	Gates EHPC	42	No	Extra assessment at routine visit	Pneumococcal Related	Sore Throat (Pneumonia)	14	MISSING	1	SPN6B	1	No	NA	NA	1	No	No
01./139	Female	Gates EHPC	42	No	Extra assessment at routine visit	Pneumococcal Related	Headache	1	NA	1	SPN6B	1	No	NA	NA	1	No	No
01./140	Female	Gates EHPC	42	Yes	Extra assessment at routine visit	Pneumococcal Related	Cough/Throat clearing	0	NA	1	SPN6B	1	No	NA	NA	1	No	No
01./141	Male	Gates EHPC	42	Yes	No	No	No	NA	NA	NA	SPN6B	1	NA	NA	NA	1	No	No
01./142	Male	Gates EHPC	42	Yes	No	No	No	NA	NA	NA	SPN6B	1	NA	NA	NA	1	No	No
01./143	Female	Gates EHPC	42	No	No	No	No	NA	NA	NA	SPN6B	1	NA	NA	NA	1	No	No
01./144	Male	Gates EHPC	42	Yes	No	No	No	NA	NA	NA	SPN6B	1	NA	NA	NA	1	No	No
01./145	Female	Gates EHPC	42	Yes	No	No	No	NA	NA	NA	SPN6B	1	NA	NA	NA	1	No	No
01./146	Male	Gates EHPC	42	No	No	No	No	NA	NA	NA	SPN6B	1	NA	NA	NA	1	No	No
01./147	Female	Gates EHPC	42	No	Extra assessment at routine visit	Pneumococcal Related	Sore Throat (Pneumonia)	7	NA	1	SPN6B	1	No	NA	NA	1	No	No
01./148	Male	Gates EHPC	42	No	Extra assessment at routine visit	Pneumococcal Related	Headache	2	NA	1	SPN6B	1	No	NA	NA	1	No	No
01./149	Male	Gates EHPC	42	No	No	No	No	NA	NA	NA	SPN6B	1	NA	NA	NA	1	No	No
01./151	Male	Gates EHPC	42	No	No	No	No	NA	NA	NA	SPN6B	1	NA	NA	NA	1	No	No
01./152	Female	Gates EHPC	42	Yes	Extra assessment at routine visit	Pneumococcal Related	Sore Throat (Pneumonia)	7	NA	1	SPN6B	1	No	NA	NA	1	No	No
021/01	Male	Hand to nose transmission - Pilot study	10	Yes	No	No	No	NA	NA	NA	SPN6B	2	NA	NA	NA	1	No	No
021/02	Male	Hand to nose transmission - Pilot study	10	No	No	No	No	NA	NA	NA	SPN6B	2	NA	NA	NA	1	No	No
021/03	Female	Hand to nose transmission - Pilot study	10	No	No	No	No	NA	NA	NA	SPN6B	2	NA	NA	NA	1	No	No
021/04	Female	Hand to nose transmission - Pilot study	10	No	No	No	No	NA	NA	NA	SPN6B	2	NA	NA	NA	1	No	No
021/05	Male	Hand to nose transmission - Pilot study	10	No	No	No	No	NA	NA	NA	SPN6B	2	NA	NA	NA	1	No	No
021/06	Male	Hand to nose transmission - Pilot study	10	No	No	No	No	NA	NA	NA	SPN6B	2	NA	NA	NA	1	No	No
021/07	Female	Hand to nose transmission - Pilot study	10	No	No	No	No	NA	NA	NA	SPN6B	2	NA	NA	NA	1	No	No
021/08	Female	Hand to nose transmission - Pilot study	10	No	No	No	No	NA	NA	NA	SPN6B	2	NA	NA	NA	1	No	No
021/09	Female	Hand to nose transmission - Pilot study	10	No	No	No	No	NA	NA	NA	SPN6B	2	NA	NA	NA	1	No	No
021/10	Female	Hand to nose transmission - Pilot study	10	No	No	No	No	NA	NA	NA	SPN6B	2	NA	NA	NA	1	No	No
021/11	Female	Hand to nose transmission - Pilot study	10	Yes	No	No	No	NA	NA	NA	SPN6B	2	NA	NA	NA	1	No	No
021/12	Female	Hand to nose transmission - Pilot study	10	No	No	No	No	NA	NA	NA	SPN6B	2	NA	NA	NA	1	No	No
021/13	Female	Hand to nose transmission - Pilot study	10	Yes	No	No	No	NA	NA	NA	SPN6B	2	NA	NA	NA	1	No	No
021/14	Male	Hand to nose transmission - Pilot study	10	No	No	No	No	NA	NA	NA	SPN6B	2	NA	NA	NA	1	No	No
021/15	Female	Hand to nose transmission - Pilot study	10	No	No	No	No	NA	NA	NA	SPN6B	2	NA	NA	NA	1	No	No
021/16	Female	Hand to nose transmission - Pilot study	10	No	No	No	No	NA	NA	NA	SPN6B	2	NA	NA	NA	1	No	No
021/17	Male	Hand to nose transmission - Pilot study	10	No	No	No	No	NA	NA	NA	SPN6B	2	NA	NA	NA	1	No	No
021/18	Male	Hand to nose transmission - Pilot study	10	No	Triggered review outside appointments	Pneumococcal Related	Sore Throat (Pneumonia)	12	NA	2	SPN6B	2	No	NA	NA	1	No	No
021/19	Female	Hand to nose transmission - Pilot study	10	No	Extra assessment at routine visit	NOT Pneumococcal Related	No	NA	NA	1	SPN6B	2	No	NA	NA	1	No	No
021/20	Male	Hand to nose transmission - Pilot study	10	No	Extra assessment at routine visit	Pneumococcal Related	Sore Throat (Pneumonia)	12	NA	2	SPN6B	2	No	NA	NA	1	No	No
021/21	Female	Hand to nose transmission - Pilot study	10	No	No	No	No	NA	NA	NA	SPN6B	2	NA	NA	NA	1	No	No
021/22	Female	Hand to nose transmission - Pilot study	10	No	No	No	No	NA	NA	NA	SPN6B	2	NA	NA	NA	1	No	No
021/23	Female	Hand to nose transmission - Pilot study	10	No	No	No	No	NA	NA	NA	SPN6B	2	NA	NA	NA	1	No	No
021/24	Male	Hand to nose transmission - Pilot study	10	No	No	No	No	NA	NA	NA	SPN6B	2	NA	NA	NA	1	No	No
021/25	Female	Hand to nose transmission - Pilot study	10	No	No	No	No	NA	NA	NA	SPN6B	2	NA	NA	NA	1	No	No
021/26	Female	Hand to nose transmission - Pilot study	10	No	No	No	No	NA	NA	NA	SPN6B	2	NA	NA	NA	1	No	No
021/27	Female	Hand to nose transmission - Pilot study	10	Yes	No	No	No	NA	NA	NA	SPN6B	2	NA	NA	NA	1	No	No
021/28	Female	Hand to nose transmission - Pilot study	10	No	No	No	No	NA	NA	NA	SPN6B	2	NA	NA	NA	1	No	No
021/29	Female	Hand to nose transmission - Pilot study	10	No	No	No	No	NA	NA	NA	SPN6B	2	NA	NA	NA	1	No	No
021/30	Female	Hand to nose transmission - Pilot study	10	Yes	No	No	No	NA	NA	NA	SPN6B	2	NA	NA	NA	1	No	No
021/31	Female	Hand to nose transmission - Pilot study	10	No	No	No	No	NA	NA	NA	SPN6B	2	NA	NA	NA	1	No	No
021/32	Male	Hand to nose transmission - Pilot study	10	No	No	No	No	NA	NA	NA	SPN6B	2	NA	NA	NA	1	No	No
021/33	Female	Hand to nose transmission - Pilot study	10	Yes	No	No	No	NA	NA	NA	SPN6B	2	NA	NA	NA	1	No	No
021/34	Male	Hand to nose transmission - Pilot study	10	No	No	No	No	NA	NA	NA	SPN6B	2	NA	NA	NA	1	No	No
021/35	Female	Hand to nose transmission - Pilot study	10	Yes	No	No	No	NA	NA	NA	SPN6B	2	NA	NA	NA	1	No	No
021/36	Female	Hand to nose transmission - Pilot study	10	No	No	No	No	NA	NA	NA	SPN6B	2	NA	NA	NA	1	No	No
021/37	Female	Hand to nose transmission - Pilot study	10	No	No	No	No	NA	NA	NA	SPN6B	2	NA	NA	NA	1	No	No
021/38	Female	Hand to nose transmission - Pilot study	10	No	No	No	No	NA	NA	NA	SPN6B	2	NA	NA	NA	1	No	No
021/39	Female	Hand to nose transmission - Pilot study	10	No	No	No	No	NA	NA	NA	SPN6B	2	NA	NA	NA	1	No	No
021/40	Male	Hand to nose transmission - Pilot study	10	Yes	No	No	No	NA	NA	NA	SPN6B	2	NA	NA	NA	1	No	No
021/41	Male	Hand to nose transmission - Pilot study	10	No	No	No	No	NA	NA	NA	SPN6B	2	NA	NA	NA	1	No	No
021/42	Male	Hand to nose transmission - Pilot study	10	No	No	No	No	NA	NA	NA	SPN6B	2	NA	NA	NA	1	No	No
021/43	Male	Hand to nose transmission - Pilot study	10	No	No	No	No	NA	NA	NA	SPN6B	2	NA	NA	NA	1	No	No
021/44	Female	Hand to nose transmission - Pilot study	10	No	No	No	No	NA	NA	NA	SPN6B	2	NA	NA	NA	1	No	No
021/45	Female	Hand to nose transmission - Pilot study	10	No	No	No	No	NA	NA	NA	SPN6B	2	NA	NA	NA	1	No	No
021/46	Female	Hand to nose transmission - Pilot study	10	No	No	No	No	NA	NA	NA	SPN6B	2	NA	NA	NA	1	No	No
021/47	Male	Hand to nose transmission - Pilot study	10	No	No	No	No	NA	NA	NA	SPN6B	2	NA	NA	NA	1	No	No
021/48	Male	Hand to nose transmission - Pilot study	10	No	No	No	No	NA	NA	NA	SPN6B	2	NA	NA	NA	1	No	No
021/49	Male	Hand to nose transmission - Pilot study	10	No	No	No	No	NA	NA	NA	SPN6B	2	NA	NA	NA	1	No	No
021/50	Male	Hand to nose transmission - Pilot study	10	Yes	No	No	No	NA	NA	NA	SPN6B	2	NA	NA	NA	1	No	No
021/51	Female	Hand to nose transmission - Pilot study	10	Yes	No	No	No	NA	NA	NA	SPN6B	2	NA	NA	NA	1	No	No
021/52	Female	Hand to nose transmission - Pilot study	10	No	No	No	No	NA	NA	NA	SPN6B	2	NA	NA	NA	1	No	No
021/53	Female	Hand to nose transmission - Pilot study	10	No	No	No	No	NA	NA	NA	SPN6B	2	NA	NA	NA	1	No	No
021/54	Male	Hand to nose transmission - Pilot study	10	No	No	No	No	NA	NA	NA	SPN6B	2	NA	NA	NA	1	No	No
021/55	Female	Hand to nose transmission - Pilot study	10	No	No	No	No	NA	NA	NA	SPN6B	2	NA	NA	NA	1	No	No
021/56	Female	Hand to nose transmission - Pilot study	10	No	No	No	No	NA	NA	NA	SPN6B	2	NA	NA	NA	1	No	No
021/57	Male	Hand to nose transmission - Pilot study	10	Yes	No	No	No	NA	NA	NA	SPN6B	2	NA	NA	NA	1	No	No
021/58	Female	Hand to nose transmission - Pilot study	10	No	No	No	No	NA	NA	NA	SPN6B	2	NA	NA	NA	1	No	No
021/59	Female	Hand to nose transmission - Pilot study	10	No	No	No	No	NA	NA	NA	SPN6B	2	NA	NA	NA	1	No	No
021/60	Male	Hand to nose transmission - Pilot study	10	No	No	No	No	NA	NA	NA	SPN6B	2	NA	NA	NA	1	No	No
021/61	Female	Hand to nose transmission - Pilot study	10	No	No	No	No	NA	NA	NA	SPN6B	2	NA	NA	NA	1	No	No
021/62	Male	Hand to nose transmission - Pilot study	10	No	No	No	No	NA	NA	NA	SPN6B	2	NA	NA	NA	1	No	No
021/63	Female	Hand to nose transmission - Pilot study	10	No	No	No	No	NA	NA	NA	SPN6B	2	NA	NA	NA	1	No	No
023/01	Male	Handwash Study	10	No	No	No	No	NA	NA	NA	SPN6B	2	NA	NA	NA	1	No	No
023/02	Female	Handwash Study	10	No	No	No	No	NA	NA	NA	SPN6B	2	NA	NA	NA	1	No	No
023/03	Female	Handwash Study	10	No	No	No	No	NA	NA	NA	SPN6B	2	NA	NA	NA	1	No	No
023/04	Female	Handwash Study	10	No	No	No	No	NA	NA	NA	SPN6B	2	NA	NA	NA	1	No	No
023/05	Male	Handwash Study	10	No	No	No	No	NA	NA	NA	SPN6B	2	NA	NA	NA	1	No	No
023/06	Female	Handwash Study	10	No	No	No	No	NA	NA	NA	SPN6B	2	NA	NA	NA	1	No	No
023/07	Female	Handwash Study	10	Yes	No	No	No	NA	NA	NA	SPN6B	2	NA	NA	NA	1	No	No
023/08	Female	Handwash Study	10	No	No	No	No	NA	NA	NA	SPN6B	2	NA	NA	NA	1	No	No
023/09	Female	Handwash Study	10	Yes	No	No	No	NA	NA	NA	SPN6B	2	NA	NA	NA	1	No	No
023/10	Female	Handwash Study	10	No	No	No	No	NA	NA	NA	SPN6B	2	NA	NA	NA	1	No	No
023/11	Female	Handwash Study	10	No	No	No	No	NA	NA	NA	SPN6B	2	NA	NA	NA	1	No	No
023/12	Female	Handwash Study	10	No	No	No	No	NA	NA	NA	SPN6B	2	NA	NA	NA	1	No	No
023/13	Male	Handwash Study	10	No	No	No	No	NA	NA	NA	SPN6B	2	NA	NA	NA	1	No	No
023/14	Female	Handwash Study	10	No	No	No	No	NA	NA	NA	SPN6B	2	NA	NA	NA	1	No	No
023/15	Female	Handwash Study	10	No	No	No	No	NA	NA	NA	SPN6B	2	NA	NA	NA	1	No	No
023/16	Male	Handwash Study	10	No	No	No	No	NA	NA	NA	SPN6B	2	NA	NA	NA	1	No	No
023/17	Male	Handwash Study	10	No	No	No	No	NA	NA	NA	SPN6B	2	NA	NA	NA	1	No	No
023/18	Female	Handwash Study	10	No	No	No	No	NA	NA	NA	SPN6B	2	NA	NA	NA	1	No	No
023/19	Female	Handwash Study	10	Yes	No	No	No	NA	NA	NA	SPN6B	2	NA	NA	NA	1	No	No
023/20	Female	Handwash Study	10	No	No	No	No	NA	NA	NA	SPN6B	2	NA	NA	NA	1	No	No
023/21	Female	Handwash Study	10	No	No	No	No	NA	NA	NA	SPN6B	2	NA	NA	NA	1	No	No
023/22	Female	Handwash Study	10	No	No	No	No	NA	NA	NA	SPN6B	2	NA	NA	NA	1	No	No
023/23	Female	Handwash Study	10	No	No	No	No	NA	NA	NA	SPN6B	2	NA	NA	NA	1	No	No
023/24	Female	Handwash Study	10	No	No	No	No	NA	NA	NA	SPN6B	2	NA	NA	NA	1	No	No
023/24	Male	Handwash Study	10	No	No	No	No	NA	NA	NA	SPN6B	2	NA	NA	NA	1	No	No
023/25	Male	Handwash Study	10	No	No	No	No	NA	NA	NA	SPN6B	2	NA	NA	NA	1	No	No
023/26	Male	Handwash Study	10	No	No	No	No	NA	NA	NA	SPN6B	2	NA	NA	NA	1	No	No
023/27	Female	Handwash Study	10	No	No	No	No	NA	NA	NA	SPN6B	2	NA	NA	NA	1	No	No
023/28	Male	Handwash Study	10	No	No	No	No	NA	NA	NA	SPN6B	2	NA	NA	NA	1	No	No
023/29	Female	Handwash Study	10	No	No	No	No	NA	NA	NA	SPN6B	2	NA	NA	NA	1	No	No
023/30	Male	Handwash Study	10	No	No	No	No	NA	NA	NA	SPN6B	2	NA	NA	NA	1	No	No
023/31	Female	Handwash Study	10	No	No	No	No	NA	NA	NA	SPN6B	2	NA	NA	NA	1	No	No
023/32	Female	Handwash Study	10	No	No	No	No	NA	NA	NA	SPN6B	2	NA	NA	NA	1	No	No
023/34	Female	Handwash Study	10	No	No	No	No	NA	NA	NA	SPN6B	2	NA	NA	NA	1	No	No
023/35	Female	Handwash Study	10	No	No	No	No	NA	NA	NA	SPN6B	2	NA	NA	NA	1	No	No
023/36	Female	Handwash Study	10	No	No	No	No	NA	NA	NA	SPN6B	2	NA	NA	NA	1	No	No
023/37	Male	Handwash Study	10	No	No	No	No	NA	NA	NA	SPN6B	2	NA	NA	NA	1	No	No
023/38	Female	Handwash Study	10	No	No	No	No	NA	NA	NA	SPN6B	2	NA	NA	NA	1	No	No
023/39	Male	Handwash Study	10	No	No	No	No	NA	NA	NA	SPN6B	2	NA	NA	NA	1	No	No
023/40	Male	Handwash Study	10	No	No	No	No	NA	NA	NA	SPN6B	2	NA	NA	NA	1	No	No
023/41	Male	Handwash Study	10	No	No	No	No	NA	NA	NA	SPN6B	2	NA	NA	NA	1	No	No
023/42	Female	Handwash Study	10	No	Triggered review outside appointments	Pneumococcal Related	Fever	1	2	2	SPN6B	2	No	NA	NA	1	No	No
023/42	Female	Handwash Study	10	No	Extra assessment at routine visit	NOT Pneumococcal Related	No	NA	NA	1	SPN6B	2	No	NA	NA	1	No	No
023/43	Male	Handwash Study	10	No	No	No	No	NA	NA	NA	SPN6B	2	NA	NA	NA	1	No	No
023/44	Female	Handwash Study	10	No	No	No	No	NA	NA	NA	SPN6B	2	NA	NA	NA	1	No	No
023/45	Female	Handwash Study	10	No	No	No	No	NA	NA	NA	SPN6B	2	NA	NA	NA	1	No	No
023/46	Male	Handwash Study	10	No	No	No	No	NA	NA	NA	SPN6B	2	NA	NA	NA	1	No	No
023/47	Female	Handwash Study	10	Yes	No	No	No	NA	NA	NA	SPN6B	2	NA	NA	NA	1	No	No
023/48	Male	Handwash Study	10	No	No	No	No	NA	NA	NA	SPN6B	2	NA	NA	NA	1	No	No
023/49	Female	Handwash Study	10	No	No	No	No	NA	NA	NA	SPN6B	2	NA	NA	NA	1	No	No
023/50	Female	Handwash Study	10	No	No	No	No	NA	NA	NA	SPN6B	2	NA	NA	NA	1	No	No
023/51	Male	Handwash Study	10	Yes	No	No	No	NA	NA	NA	SPN6B	2	NA	NA	NA	1	No	No
023/52	Male	Handwash Study	10	No	No	No	No	NA	NA	NA	SPN6B	2	NA	NA	NA	1	No	No
023/53	Female	Handwash Study	10	No	No	No	No	NA	NA	NA	SPN6B	2	NA	NA	NA	1	No	No
023/54	Female	Handwash Study	10	No	No	No	No	NA	NA	NA	SPN6B	2	NA	NA	NA	1	No	No
023/55	Male	Handwash Study	10	No	No	No	No	NA	NA	NA	SPN6B	2	NA	NA	NA	1	No	No
023/56	Male	Handwash Study	10	No	No	No	No	NA	NA	NA	SPN6B	2	NA	NA	NA	1	No	No
023/57	Female	Handwash Study	10	No	No	No	No	NA	NA	NA	SPN6B	2	NA	NA	NA	1	No	No
023/58	Female	Handwash Study	10	No	No	No	No	NA	NA	NA	SPN6B	2	NA	NA	NA	1	No	No
023/59	Male	Handwash Study	10	No	No	No	No	NA	NA	NA	SPN6B	2	NA	NA	NA	1	No	No
023/60	Male	Handwash Study	10	No	No	No	No	NA	NA	NA	SPN6B	2	NA	NA	NA	1	No	No
023/61	Male	Handwash Study	10	No	No	No	No	NA	NA	NA	SPN6B	2	NA	NA	NA	1	No	No
023/62	Male	Handwash Study	10	No	No	No	No	NA	NA	NA	SPN6B	2	NA	NA	NA	1	No	No
023/63	Male	Handwash Study	10	No	No	No	No	NA	NA	NA	SPN6B	2	NA	NA	NA	1	No	No
023/64	Male	Handwash Study	10	No	No	No	No	NA	NA	NA	SPN6B	2	NA	NA	NA	1	No	No
023/65	Male	Handwash Study	10	No	No	No	No	NA	NA	NA	SPN6B	2	NA	NA	NA	1	No	No
023/66	Female	Handwash Study	10	No	No	No	No	NA	NA	NA	SPN6B	2	NA	NA	NA	1	No	No
023/67	Female	Handwash Study	10	Yes	No	No	No	NA	NA	NA	SPN6B	2	NA	NA	NA	1	No	No
023/68	Female	Handwash Study	10	No	No	No	No	NA	NA	NA	SPN6B	2	NA	NA	NA	1	No	No
023/69	Female	Handwash Study	10	No	No	No	No	NA	NA	NA	SPN6B	2	NA	NA	NA	1	No	No
023/70	Female	Handwash Study	10	No	Extra assessment at routine visit	NOT Pneumococcal Related	No	NA	NA	1	SPN6B	2	No	NA	NA	1	No	No
023/71	Male	Handwash Study	10	No	No	No	No	NA	NA	NA	SPN6B	2	NA	NA	NA	1	No	No
023/72	Female	Handwash Study	10	No	No	No	No	NA	NA	NA	SPN6B	2	NA	NA	NA	1	No	No
023/73	Male	Handwash Study	10	No	No	No	No	NA	NA	NA	SPN6B	2	NA	NA	NA	1	No	No
023/74	Female	Handwash Study	10	No	No	No	No	NA	NA	NA	SPN6B	2	NA	NA	NA	1	No	No
023/75	Male	Handwash Study	10	No	No	No	No	NA	NA	NA	SPN6B	2	NA	NA	NA	1	No	No
023/76	Female	Handwash Study	10	No	No	No	No	NA	NA	NA	SPN6B	2	NA	NA	NA	1	No	No
023/77	Female	Handwash Study	10	No	No	No	No	NA	NA	NA	SPN6B	2	NA	NA	NA	1	No	No
023/78	Female	Handwash Study	10	No	No	No	No	NA	NA	NA	SPN6B	2	NA	NA	NA	1	No	No
023/79	Female	Handwash Study	10	No	No	No	No	NA	NA	NA	SPN6B	2	NA	NA	NA	1	No	No
023/80	Male	Handwash Study	10	No	No	No	No	NA	NA	NA	SPN6B	2	NA	NA	NA	1	No	No
023/81	Female	Handwash Study	10	No	Extra assessment at routine visit	Pneumococcal Related	Sore Throat (Pneumonia)	2	9	1	SPN6B	2	No	NA	NA	1	No	No
023/82	Female	Handwash Study	10	No	No	No	No	NA	NA	NA	SPN6B	2	NA	NA	NA	1	No	No
023/83	Male	Handwash Study	10	No	No	No	No	NA	NA	NA	SPN6B	2	NA	NA	NA	1	No	No
023/84	Male	Handwash Study	10	No	No	No	No	NA	NA	NA	SPN6B	2	NA	NA	NA	1	No	No
023/85	Male	Handwash Study	10	Yes	No	No	No	NA	NA	NA	SPN6B	2	NA	NA	NA	1	No	No
023/86	Male	Handwash Study	10	No	No	No	No	NA	NA	NA	SPN6B	2	NA	NA	NA	1	No	No
023/87	Female	Handwash Study	10	Yes	No	No	No	NA	NA	NA	SPN6B	2	NA	NA	NA	1	No	No
023/88	Male	Handwash Study	10	No	No	No	No	NA	NA	NA	SPN6B	2	NA	NA	NA	1	No	No
023/89	Female	Handwash Study	10	No	No	No	No	NA	NA	NA	SPN6B	2	NA	NA	NA	1	No	No
023/90	Female	Handwash Study	10	No	No	No	No	NA	NA	NA	SPN6B	2	NA	NA	NA	1	No	No
023/91	Male	Handwash Study	10	No	No	No	No	NA	NA	NA	SPN6B	2	NA	NA	NA	1	No	No
023/92	Female	Handwash Study	10	No	No	No	No	NA	NA	NA	SPN6B	2	NA	NA	NA	1	No	No
023/93	Male	Handwash Study	10	No	No	No	No	NA	NA	NA	SPN6B	2	NA	NA	NA	1	No	No
023/94	Female	Handwash Study	10	No	No	No	No	NA	NA	NA	SPN6B	2	NA	NA	NA	1	No	No
023/95	Female	Handwash Study	10	No	No	No	No	NA	NA	NA	SPN6B	2	NA	NA	NA	1	No	No
023/96	Male	Handwash Study	10	No	No	No	No	NA	NA	NA	SPN6B	2	NA	NA	NA	1	No	No
023/97	Female	Handwash Study	10	No	No	No	No	NA	NA	NA	SPN6B	2	NA	NA	NA	1	No	No
023/98	Female	Handwash Study	10	Yes	No	No	No	NA	NA	NA	SPN6B	2	NA	NA	NA	1	No	No
023/99	Male	Handwash Study	10	No	No	No	No	NA	NA	NA	SPN6B	2	NA	NA	NA	1	No	No
023/100	Female	Handwash Study	10	No	Extra assessment at routine visit	Pneumococcal Related	Cough/Throat clearing	9	NA	1	SPN6B	2	No	NA	NA	1	No	No
023/101	Female	Handwash Study	10	No	No	No	No	NA	NA	NA	SPN6B	2	NA	NA	NA	1	No	No
023/102	Female	Handwash Study	10	No	No	No	No	NA	NA	NA	SPN6B	2	NA	NA	NA	1	No	No
023/103	Female	Handwash Study	10	No	No	No	No	NA	NA	NA	SPN6B	2	NA	NA	NA	1	No	No
023/104	Female	Handwash Study	10	No	No	No	No	NA	NA	NA	SPN6B	2	NA	NA	NA	1	No	No
023/105	Female	Handwash Study	10	No	No	No	No	NA	NA	NA	SPN6B	2	NA	NA	NA	1	No	No
023/106	Female	Handwash Study	10	No	No	No	No	NA	NA	NA	SPN6B	2	NA	NA	NA	1	No	No
023/107	Male	Handwash Study	10	No	No	No	No	NA	NA	NA	SPN6B	2	NA	NA	NA	1	No	No
023/108	Female	Handwash Study	10	No	No	No	No	NA	NA	NA	SPN6B	2	NA	NA	NA	1	No	No
023/109	Male	Handwash Study	10	Yes	No	No	No	NA	NA	NA	SPN6B	2	NA	NA	NA	1	No	No
023/110	Female	Handwash Study	10	No	No	No	No	NA	NA	NA	SPN6B	2	NA	NA	NA	1	No	No
023/111	Female	Handwash Study	10	No	No	No	No	NA	NA	NA	SPN6B	2	NA	NA	NA	1	No	No
023/112	Female	Handwash Study	10	No	No	No	No	NA	NA	NA	SPN6B	2	NA	NA	NA	1	No	No
023/113	Female	Handwash Study	10	Yes	No	No	No	NA	NA	NA	SPN6B	2	NA	NA	NA	1	No	No
023/114	Male	Handwash Study	10	No	No	No	No	NA	NA	NA	SPN6B	2	NA	NA	NA	1	No	No
023/115	Female	Handwash Study	10	No	No	No	No	NA	NA	NA	SPN6B	2	NA	NA	NA	1	No	No
023/116	Male	Handwash Study	10	No	No	No	No	NA	NA	NA	SPN6B	2	NA	NA	NA	1	No	No
023/117	Female	Handwash Study	10	No	No	No	No	NA	NA	NA	SPN6B	2	NA	NA	NA	1	No	No
023/118	Female	Handwash Study	10	No	No	No	No	NA	NA	NA	SPN6B	2	NA	NA	NA	1	No	No
023/119	Male	Handwash Study	10	No	No	No	No	NA	NA	NA	SPN6B	2	NA	NA	NA	1	No	No
023/120	Female	Handwash Study	10	No	No	No	No	NA	NA	NA	SPN6B	2	NA	NA	NA	1	No	No
023/121	Male	Handwash Study	10	No	No	No	No	NA	NA	NA	SPN6B	2	NA	NA	NA	1	No	No
023/122	Male	Handwash Study	10	No	No	No	No	NA	NA	NA	SPN6B	2	NA	NA	NA	1	No	No
023/123	Female	Handwash Study	10	No	No	No	No	NA	NA	NA	SPN6B	2	NA	NA	NA	1	No	No
023/124	Female	Handwash Study	10	Yes	No	No	No	NA	NA	NA	SPN6B	2	NA	NA	NA	1	No	No
023/125	Male	Handwash Study	10	No	No	No	No	NA	NA	NA	SPN6B	2	NA	NA	NA	1	No	No
023/126	Male	Handwash Study	10	No	No	No	No	NA	NA	NA	SPN6B	2	NA	NA	NA	1	No	No
023/127	Female	Handwash Study	10	No	No	No	No	NA	NA	NA	SPN6B	2	NA	NA	NA	1	No	No
023/128	Female	Handwash Study	10	Yes	No	No	No	NA	NA	NA	SPN6B	2	NA	NA	NA	1	No	No
023/129	Female	Handwash Study	10	No	No	No	No	NA	NA	NA	SPN6B	2	NA	NA	NA	1	No	No
023/130	Female	Handwash Study	10	Yes	No	No	No	NA	NA	NA	SPN6B	2	NA	NA	NA	1	No	No
023/131	Female	Handwash Study	10	No	No	No	No	NA	NA	NA	SPN6B	2	NA	NA	NA	1	No	No
023/132	Female	Handwash Study	10	No	No	No	No	NA	NA	NA	SPN6B	2	NA	NA	NA	1	No	No
023/133	Female	Handwash Study	10	Yes	No	No	No	NA	NA	NA	SPN6B	2	NA	NA	NA	1	No	No
023/134	Female	Handwash Study	10	No	No	No	No	NA	NA	NA	SPN6B	2	NA	NA	NA	1	No	No
023/135	Male	Handwash Study	10	No	No	No	No	NA	NA	NA	SPN6B	2	NA	NA	NA	1	No	No
023/136	Female	Handwash Study	10	No	No	No	No	NA	NA	NA	SPN6B	2	NA	NA	NA	1	No	No
016/01	Female	LAIV study 1	29	Yes	Extra assessment at routine visit	Pneumococcal Related	Rhinorrhea	1	3	1	SPN6B	1	No	NA	NA	1	No	Yes
016/02	Female	LAIV study 1	29	No	Extra assessment at routine visit	Pneumococcal Related	Cough/Throat clearing	0	3	1	SPN6B	1	No	NA	NA	1	No	Yes
016/03	Male	LAIV study 1	29	Yes	No	No	No	NA	NA	NA	SPN6B	1	NA	NA	NA	1	Yes	Yes
016/04	Male	LAIV study 1	29	Yes	No	No	No	NA	NA	NA	SPN6B	1	NA	NA	NA	1	Yes	Yes
016/05	Female	LAIV study 1	29	Yes	No	No	No	NA	NA	NA	SPN6B	1	NA	NA	NA	1	Yes	Yes
016/06	Female	LAIV study 1	29	Yes	Extra assessment at routine visit	Pneumococcal Related	Cough/Throat clearing	6	9	1	SPN6B	1	No	NA	NA	1	Yes	Yes
016/07	Female	LAIV study 1	29	No	Extra assessment at routine visit	Pneumococcal Related	Headache	2	7	1	SPN6B	1	No	NA	NA	1	No	Yes
016/08	Female	LAIV study 1	29	No	No	No	No	NA	NA	NA	SPN6B	1	NA	NA	NA	1	Yes	Yes
016/09	Male	LAIV study 1	29	No	No	No	No	NA	NA	NA	SPN6B	1	NA	NA	NA	1	Yes	Yes
016/10	Female	LAIV study 1	29	Yes	No	No	No	NA	NA	NA	SPN6B	1	NA	NA	NA	1	Yes	Yes
016/11	Female	LAIV study 1	29	No	No	No	No	NA	NA	NA	SPN6B	1	NA	NA	NA	1	Yes	Yes
016/12	Female	LAIV study 1	29	No	Extra assessment at routine visit	Pneumococcal Related	Otalgia (Otitis media)	6	9	1	SPN6B	1	No	NA	NA	1	Yes	Yes
016/13	Male	LAIV study 1	29	No	Extra assessment at routine visit	Pneumococcal Related	Cough/Throat clearing	0	29	1	SPN6B	1	No	NA	NA	1	Yes	Yes
016/14	Male	LAIV study 1	29	Yes	Extra assessment at routine visit	Pneumococcal Related	Cough/Throat clearing	2	7	1	SPN6B	1	No	NA	NA	1	Yes	Yes
016/15	Male	LAIV study 1	29	No	No	No	No	NA	NA	NA	SPN6B	1	NA	NA	NA	1	Yes	Yes
016/16	Male	LAIV study 1	29	No	Extra assessment at routine visit	Pneumococcal Related	Sore Throat (Pneumonia)	2	7	1	SPN6B	1	No	NA	NA	1	Yes	Yes
016/17	Male	LAIV study 1	29	Yes	No	No	No	NA	NA	NA	SPN6B	1	NA	NA	NA	1	Yes	Yes
016/18	Male	LAIV study 1	29	Yes	No	No	No	NA	NA	NA	SPN6B	1	NA	NA	NA	1	Yes	Yes
016/19	Female	LAIV study 1	29	Yes	Extra assessment at routine visit	Pneumococcal Related	Sore Throat (Pneumonia)	7	19	2	SPN6B	1	Yes	8	RSV positive	1	Yes	Yes
016/20	Female	LAIV study 1	29	No	No	No	No	NA	NA	NA	SPN6B	1	NA	NA	NA	1	Yes	Yes
016/21	Male	LAIV study 1	29	Yes	No	No	No	NA	NA	NA	SPN6B	1	NA	NA	NA	1	Yes	Yes
016/22	Female	LAIV study 1	29	No	No	No	No	NA	NA	NA	SPN6B	1	NA	NA	NA	1	Yes	Yes
016/23	Male	LAIV study 1	29	No	Extra assessment at routine visit	Pneumococcal Related	Sore Throat (Pneumonia)	2	4	1	SPN6B	1	No	NA	NA	1	Yes	Yes
016/24	Female	LAIV study 1	29	No	No	No	No	NA	NA	NA	SPN6B	1	NA	NA	NA	1	Yes	Yes
016/25	Male	LAIV study 1	29	No	Extra assessment at routine visit	NOT Pneumococcal Related	No	NA	NA	1	SPN6B	1	No	NA	NA	1	Yes	Yes
016/26	Male	LAIV study 1	29	No	No	No	No	NA	NA	NA	SPN6B	1	NA	NA	NA	1	Yes	Yes
016/27	Female	LAIV study 1	29	Yes	No	No	No	NA	NA	NA	SPN6B	1	NA	NA	NA	1	Yes	Yes
016/28	Female	LAIV study 1	29	No	No	No	No	NA	NA	NA	SPN6B	1	NA	NA	NA	1	Yes	Yes
016/29	Female	LAIV study 1	29	No	Extra assessment at routine visit	Pneumococcal Related	Headache	0	2	1	SPN6B	1	No	NA	NA	1	Yes	Yes
016/29	Female	LAIV study 1	29	No	Neither	NOT Pneumococcal Related	No	NA	NA	1	SPN6B	1	No	NA	NA	1	Yes	Yes
016/30	Male	LAIV study 1	29	No	No	No	No	NA	NA	NA	SPN6B	1	NA	NA	NA	1	Yes	Yes
016/31	Female	LAIV study 1	29	Yes	No	No	No	NA	NA	NA	SPN6B	1	NA	NA	NA	1	Yes	Yes
016/32	Female	LAIV study 1	29	No	No	No	No	NA	NA	NA	SPN6B	1	NA	NA	NA	1	Yes	Yes
016/33	Female	LAIV study 1	29	Yes	No	No	No	NA	NA	NA	SPN6B	1	NA	NA	NA	1	Yes	Yes
016/34	Male	LAIV study 1	29	Yes	No	No	No	NA	NA	NA	SPN6B	1	NA	NA	NA	1	Yes	Yes
016/35	Female	LAIV study 1	29	No	No	No	No	NA	NA	NA	SPN6B	1	NA	NA	NA	1	Yes	Yes
016/36	Female	LAIV study 1	29	No	No	No	No	NA	NA	NA	SPN6B	1	NA	NA	NA	1	Yes	Yes
016/37	Female	LAIV study 1	29	Yes	Extra assessment at routine visit	Pneumococcal Related	Sore Throat (Pneumonia)	7	14	1	SPN6B	1	No	NA	NA	1	Yes	Yes
016/38	Male	LAIV study 1	29	No	No	No	No	NA	NA	NA	SPN6B	1	NA	NA	NA	1	Yes	Yes
016/39	Female	LAIV study 1	29	No	No	No	No	NA	NA	NA	SPN6B	1	NA	NA	NA	1	Yes	Yes
016/40	Female	LAIV study 1	29	No	No	No	No	NA	NA	NA	SPN6B	1	NA	NA	NA	1	Yes	Yes
016/41	Male	LAIV study 1	29	No	Extra assessment at routine visit	Pneumococcal Related	Otalgia (Otitis media)	3	9	1	SPN6B	1	No	NA	NA	1	Yes	Yes
016/42	Female	LAIV study 1	29	No	No	No	No	NA	NA	NA	SPN6B	1	NA	NA	NA	1	Yes	Yes
016/43	Female	LAIV study 1	29	No	Extra assessment at routine visit	Pneumococcal Related	Cough/Throat clearing	9	29	1	SPN6B	1	No	NA	NA	1	Yes	Yes
016/44	Female	LAIV study 1	29	Yes	Extra assessment at routine visit	Pneumococcal Related	Rhinorrhea	9	10	1	SPN6B	1	No	NA	NA	1	Yes	Yes
016/45	Male	LAIV study 1	29	No	No	No	No	NA	NA	NA	SPN6B	1	NA	NA	NA	1	Yes	Yes
016/46	Male	LAIV study 1	29	Yes	No	No	No	NA	NA	NA	SPN6B	1	NA	NA	NA	1	Yes	Yes
016/47	Male	LAIV study 1	29	No	Extra assessment at routine visit	Pneumococcal Related	Rhinorrhea	4	9	1	SPN6B	1	No	NA	NA	1	Yes	Yes
016/48	Male	LAIV study 1	29	Yes	No	No	No	NA	NA	NA	SPN6B	1	NA	NA	NA	1	Yes	Yes
016/49	Male	LAIV study 1	29	No	Triggered review outside study team (A&E, GP etc)	Pneumococcal Related	Fever	15	29	1	SPN6B	1	No	NA	NA	1	Yes	Yes
016/50	Male	LAIV study 1	29	No	No	No	No	NA	NA	NA	SPN6B	1	NA	NA	NA	1	Yes	Yes
016/51	Male	LAIV study 1	29	No	No	No	No	NA	NA	NA	SPN6B	1	NA	NA	NA	1	Yes	Yes
016/52	Female	LAIV study 1	29	No	No	No	No	NA	NA	NA	SPN6B	1	NA	NA	NA	1	Yes	Yes
016/53	Male	LAIV study 1	29	No	No	No	No	NA	NA	NA	SPN6B	1	NA	NA	NA	1	Yes	Yes
016/54	Male	LAIV study 1	29	Yes	Extra assessment at routine visit	Pneumococcal Related	Otalgia (Otitis media)	6	9	1	SPN6B	1	No	NA	NA	1	Yes	Yes
016/55	Female	LAIV study 1	29	No	No	No	No	NA	NA	NA	SPN6B	1	NA	NA	NA	1	Yes	Yes
016/56	Female	LAIV study 1	29	No	No	No	No	NA	NA	NA	SPN6B	1	NA	NA	NA	1	Yes	Yes
016/57	Female	LAIV study 1	29	Yes	No	No	No	NA	NA	NA	SPN6B	1	NA	NA	NA	1	Yes	Yes
016/58	Female	LAIV study 1	29	No	No	No	No	NA	NA	NA	SPN6B	1	NA	NA	NA	1	Yes	Yes
016/59	Female	LAIV study 1	29	Yes	No	No	No	NA	NA	NA	SPN6B	1	NA	NA	NA	1	Yes	Yes
016/60	Female	LAIV study 1	29	No	No	No	No	NA	NA	NA	SPN6B	1	NA	NA	NA	1	Yes	Yes
016/61	Female	LAIV study 1	29	Yes	No	No	No	NA	NA	NA	SPN6B	1	NA	NA	NA	1	Yes	Yes
016/62	Female	LAIV study 1	29	Yes	Extra assessment at routine visit	Pneumococcal Related	Cough/Throat clearing	27	MISSING	1	SPN6B	1	No	NA	NA	1	Yes	Yes
016/63	Male	LAIV study 1	29	No	Neither	NOT Pneumococcal Related	No	NA	NA	1	SPN6B	1	No	NA	NA	1	Yes	Yes
016/64	Female	LAIV study 1	29	No	Extra assessment at routine visit	Pneumococcal Related	Cough/Throat clearing	9	14	1	SPN6B	1	No	NA	NA	1	Yes	Yes
016/65	Male	LAIV study 1	29	No	No	No	No	NA	NA	NA	SPN6B	1	NA	NA	NA	1	Yes	Yes
016/66	Male	LAIV study 1	29	Yes	No	No	No	NA	NA	NA	SPN6B	1	NA	NA	NA	1	Yes	Yes
016/67	Female	LAIV study 1	29	No	Extra assessment at routine visit	Pneumococcal Related	Cough/Throat clearing	2	7	1	SPN6B	1	No	NA	NA	1	Yes	Yes
016/68	Male	LAIV study 1	29	Yes	No	No	No	NA	NA	NA	SPN6B	1	NA	NA	NA	1	Yes	Yes
016/69	Male	LAIV study 1	29	No	No	No	No	NA	NA	NA	SPN6B	1	NA	NA	NA	1	Yes	Yes
016/70	Female	LAIV study 1	29	Yes	No	No	No	NA	NA	NA	SPN6B	1	NA	NA	NA	1	Yes	Yes
016/71	Female	LAIV study 1	29	Yes	Extra assessment at routine visit	Pneumococcal Related	Sore Throat (Pneumonia)	2	29	1	SPN6B	1	No	NA	NA	1	Yes	Yes
016/72	Female	LAIV study 1	29	No	No	No	No	NA	NA	NA	SPN6B	1	NA	NA	NA	1	Yes	Yes
016/73	Female	LAIV study 1	29	Yes	No	No	No	NA	NA	NA	SPN6B	1	NA	NA	NA	1	Yes	Yes
016/74	Male	LAIV study 1	29	No	No	No	No	NA	NA	NA	SPN6B	1	NA	NA	NA	1	Yes	Yes
016/75	Male	LAIV study 1	29	No	No	No	No	NA	NA	NA	SPN6B	1	NA	NA	NA	1	Yes	Yes
016/76	Male	LAIV study 1	29	No	No	No	No	NA	NA	NA	SPN6B	1	NA	NA	NA	1	Yes	Yes
016/77	Female	LAIV study 1	29	No	No	No	No	NA	NA	NA	SPN6B	1	NA	NA	NA	1	Yes	Yes
016/78	Female	LAIV study 1	29	No	No	No	No	NA	NA	NA	SPN6B	1	NA	NA	NA	1	Yes	Yes
016/79	Female	LAIV study 1	29	Yes	No	No	No	NA	NA	NA	SPN6B	1	NA	NA	NA	1	Yes	Yes
016/80	Female	LAIV study 1	29	No	No	No	No	NA	NA	NA	SPN6B	1	NA	NA	NA	1	Yes	Yes
016/81	Female	LAIV study 1	29	No	No	No	No	NA	NA	NA	SPN6B	1	NA	NA	NA	1	Yes	Yes
016/82	Female	LAIV study 1	29	No	No	No	No	NA	NA	NA	SPN6B	1	NA	NA	NA	1	Yes	Yes
016/83	Male	LAIV study 1	29	No	No	No	No	NA	NA	NA	SPN6B	1	NA	NA	NA	1	Yes	Yes
016/84	Female	LAIV study 1	29	Yes	No	No	No	NA	NA	NA	SPN6B	1	NA	NA	NA	1	Yes	Yes
016/85	Male	LAIV study 1	29	No	No	No	No	NA	NA	NA	SPN6B	1	NA	NA	NA	1	Yes	Yes
016/86	Female	LAIV study 1	29	No	No	No	No	NA	NA	NA	SPN6B	1	NA	NA	NA	1	Yes	Yes
016/87	Male	LAIV study 1	29	Yes	Extra assessment at routine visit	Pneumococcal Related	Sore Throat (Pneumonia)	7	9	1	SPN6B	1	No	NA	NA	1	Yes	Yes
016/88	Male	LAIV study 1	29	No	No	No	No	NA	NA	NA	SPN6B	1	NA	NA	NA	1	Yes	Yes
016/89	Female	LAIV study 1	29	No	No	No	No	NA	NA	NA	SPN6B	1	NA	NA	NA	1	Yes	Yes
016/90	Female	LAIV study 1	29	No	No	No	No	NA	NA	NA	SPN6B	1	NA	NA	NA	1	Yes	Yes
016/91	Female	LAIV study 1	29	No	No	No	No	NA	NA	NA	SPN6B	1	NA	NA	NA	1	Yes	Yes
016/92	Female	LAIV study 1	29	No	No	No	No	NA	NA	NA	SPN6B	1	NA	NA	NA	1	Yes	Yes
016/93	Male	LAIV study 1	29	No	No	No	No	NA	NA	NA	SPN6B	1	NA	NA	NA	1	Yes	Yes
016/94	Female	LAIV study 1	29	Yes	No	No	No	NA	NA	NA	SPN6B	1	NA	NA	NA	1	Yes	Yes
016/95	Female	LAIV study 1	29	Yes	No	No	No	NA	NA	NA	SPN6B	1	NA	NA	NA	1	Yes	Yes
016/96	Male	LAIV study 1	29	No	No	No	No	NA	NA	NA	SPN6B	1	NA	NA	NA	1	Yes	Yes
016/97	Male	LAIV study 1	29	Yes	No	No	No	NA	NA	NA	SPN6B	1	NA	NA	NA	1	Yes	Yes
016/98	Female	LAIV study 1	29	No	Extra assessment at routine visit	Pneumococcal Related	Sore Throat (Pneumonia)	7	9	1	SPN6B	1	No	NA	NA	1	Yes	Yes
016/99	Female	LAIV study 1	29	Yes	No	No	No	NA	NA	NA	SPN6B	1	NA	NA	NA	1	Yes	Yes
016/100	Male	LAIV study 1	29	Yes	No	No	No	NA	NA	NA	SPN6B	1	NA	NA	NA	1	Yes	Yes
016/101	Female	LAIV study 1	29	No	No	No	No	NA	NA	NA	SPN6B	1	NA	NA	NA	1	Yes	Yes
016/102	Male	LAIV study 1	29	Yes	Extra assessment at routine visit	Pneumococcal Related	Sore Throat (Pneumonia)	3	7	1	SPN6B	1	No	NA	NA	1	Yes	Yes
016/103	Female	LAIV study 1	29	No	No	No	No	NA	NA	NA	SPN6B	1	NA	NA	NA	1	Yes	Yes
016/104	Female	LAIV study 1	29	Yes	Extra assessment at routine visit	Pneumococcal Related	Cough/Throat clearing	7	29	1	SPN6B	1	No	NA	NA	1	Yes	Yes
016/105	Female	LAIV study 1	29	Yes	No	No	No	NA	NA	NA	SPN6B	1	NA	NA	NA	1	Yes	Yes
016/106	Male	LAIV study 1	29	No	No	No	No	NA	NA	NA	SPN6B	1	NA	NA	NA	1	Yes	Yes
016/107	Male	LAIV study 1	29	No	No	No	No	NA	NA	NA	SPN6B	1	NA	NA	NA	1	Yes	Yes
016/108	Male	LAIV study 1	29	Yes	Extra assessment at routine visit	Pneumococcal Related	Headache	9	14	1	SPN6B	1	No	NA	NA	1	Yes	Yes
016/109	Male	LAIV study 1	29	No	Extra assessment at routine visit	Pneumococcal Related	Otalgia (Otitis media)	9	29	1	SPN6B	1	No	NA	NA	1	Yes	Yes
016/110	Male	LAIV study 1	29	No	No	No	No	NA	NA	NA	SPN6B	1	NA	NA	NA	1	Yes	Yes
016/111	Female	LAIV study 1	29	Yes	Neither	Pneumococcal Related	Fever	27	29	1	SPN6B	1	No	NA	NA	1	Yes	Yes
016/112	Female	LAIV study 1	29	Yes	Extra assessment at routine visit	Pneumococcal Related	Sore Throat (Pneumonia)	2	7	1	SPN6B	1	No	NA	NA	1	Yes	Yes
016/113	Female	LAIV study 1	29	Yes	Triggered review outside appointments	Pneumococcal Related	Sore Throat (Pneumonia)	3	14	1	SPN6B	1	No	NA	NA	1	Yes	Yes
016/114	Female	LAIV study 1	29	Yes	Triggered review outside appointments	Pneumococcal Related	Sore Throat (Pneumonia)	4	NA	2	SPN6B	1	Yes	7	Influenza B	1	Yes	Yes
016/115	Female	LAIV study 1	29	No	No	No	No	NA	NA	NA	SPN6B	1	NA	NA	NA	1	Yes	Yes
016/116	Male	LAIV study 1	29	Yes	Triggered review outside appointments	Pneumococcal Related	Fever	0	7	1	SPN6B	1	No	NA	NA	1	Yes	Yes
016/117	Female	LAIV study 1	29	Yes	No	No	No	NA	NA	NA	SPN6B	1	NA	NA	NA	1	Yes	Yes
016/118	Male	LAIV study 1	29	No	No	No	No	NA	NA	NA	SPN6B	1	NA	NA	NA	1	Yes	Yes
016/119	Female	LAIV study 1	29	No	No	Pneumococcal Related	malaise	3	NA	2	SPN6B	1	Yes	3	NA	1	Yes	Yes
016/120	Female	LAIV study 1	29	No	No	No	No	NA	NA	NA	SPN6B	1	NA	NA	NA	1	Yes	Yes
016/121	Male	LAIV study 1	29	Yes	No	No	No	NA	NA	NA	SPN6B	1	NA	NA	NA	1	Yes	Yes
016/122	Female	LAIV study 1	29	Yes	Extra assessment at routine visit	Pneumococcal Related	Sore Throat (Pneumonia)	6	9	1	SPN6B	1	No	NA	NA	1	Yes	Yes
016/123	Male	LAIV study 1	29	No	Extra assessment at routine visit	Pneumococcal Related	Rhinorrhea	9	29	1	SPN6B	1	No	NA	NA	1	Yes	Yes
016/124	Male	LAIV study 1	29	No	No	No	No	NA	NA	NA	SPN6B	1	NA	NA	NA	1	Yes	Yes
016/125	Female	LAIV study 1	29	No	No	No	No	NA	NA	NA	SPN6B	1	NA	NA	NA	1	Yes	Yes
016/126	Female	LAIV study 1	29	Yes	No	No	No	NA	NA	NA	SPN6B	1	NA	NA	NA	1	Yes	Yes
016/127	Female	LAIV study 1	29	No	No	No	No	NA	NA	NA	SPN6B	1	NA	NA	NA	1	Yes	Yes
016/128	Female	LAIV study 1	29	No	No	No	No	NA	NA	NA	SPN6B	1	NA	NA	NA	1	Yes	Yes
016/129	Female	LAIV study 1	29	Yes	No	No	No	NA	NA	NA	SPN6B	1	NA	NA	NA	1	Yes	Yes
016/130	Female	LAIV study 1	29	Yes	No	No	No	NA	NA	NA	SPN6B	1	NA	NA	NA	1	Yes	Yes
019/01	Male	LAIV Study 2	29	Yes	No	No	No	NA	NA	NA	SPN6B	1	NA	NA	NA	1	Yes	Yes
019/02	Male	LAIV Study 2	29	No	No	No	No	NA	NA	NA	SPN6B	1	NA	NA	NA	1	Yes	Yes
019/03	Female	LAIV Study 2	29	Yes	Extra assessment at routine visit	Pneumococcal Related	Otalgia (Otitis media)	21	28	1	SPN6B	1	No	NA	NA	1	Yes	Yes
019/04	Male	LAIV Study 2	29	No	No	No	No	NA	NA	NA	SPN6B	1	NA	NA	NA	1	Yes	Yes
019/05	Male	LAIV Study 2	29	Yes	Extra assessment at routine visit	Pneumococcal Related	Sore Throat (Pneumonia)	2	3	1	SPN6B	1	No	NA	NA	1	Yes	Yes
019/06	Male	LAIV Study 2	29	No	No	No	No	NA	NA	NA	SPN6B	1	NA	NA	NA	1	Yes	Yes
019/07	Male	LAIV Study 2	29	No	No	No	No	NA	NA	NA	SPN6B	1	NA	NA	NA	1	Yes	Yes
019/08	Female	LAIV Study 2	29	No	No	No	No	NA	NA	NA	SPN6B	1	NA	NA	NA	1	Yes	Yes
019/09	Female	LAIV Study 2	29	Yes	No	No	No	NA	NA	NA	SPN6B	1	NA	NA	NA	1	Yes	Yes
019/10	Female	LAIV Study 2	29	Yes	No	No	No	NA	NA	NA	SPN6B	1	NA	NA	NA	1	Yes	Yes
019/11	Male	LAIV Study 2	29	No	No	No	No	NA	NA	NA	SPN6B	1	NA	NA	NA	1	Yes	Yes
019/12	Female	LAIV Study 2	29	Yes	No	No	No	NA	NA	NA	SPN6B	1	NA	NA	NA	1	Yes	Yes
019/13	Female	LAIV Study 2	29	Yes	No	No	No	NA	NA	NA	SPN6B	1	NA	NA	NA	1	Yes	Yes
019/14	Female	LAIV Study 2	29	Yes	No	No	No	NA	NA	NA	SPN6B	1	NA	NA	NA	1	Yes	Yes
019/15	Female	LAIV Study 2	29	Yes	No	No	No	NA	NA	NA	SPN6B	1	NA	NA	NA	1	Yes	Yes
019/16	Female	LAIV Study 2	29	No	No	No	No	NA	NA	NA	SPN6B	1	NA	NA	NA	1	Yes	Yes
019/17	Female	LAIV Study 2	29	No	No	No	No	NA	NA	NA	SPN6B	1	NA	NA	NA	1	Yes	Yes
019/18	Male	LAIV Study 2	29	Yes	No	No	No	NA	NA	NA	SPN6B	1	NA	NA	NA	1	Yes	Yes
019/19	Male	LAIV Study 2	29	Yes	No	No	No	NA	NA	NA	SPN6B	1	NA	NA	NA	1	Yes	Yes
019/20	Male	LAIV Study 2	29	Yes	No	No	No	NA	NA	NA	SPN6B	1	NA	NA	NA	1	Yes	Yes
019/21	Female	LAIV Study 2	29	Yes	No	No	No	NA	NA	NA	SPN6B	1	NA	NA	NA	1	Yes	Yes
019/22	Male	LAIV Study 2	29	No	No	No	No	NA	NA	NA	SPN6B	1	NA	NA	NA	1	Yes	Yes
019/23	Female	LAIV Study 2	29	No	No	No	No	NA	NA	NA	SPN6B	1	NA	NA	NA	1	Yes	Yes
019/24	Female	LAIV Study 2	29	No	No	No	No	NA	NA	NA	SPN6B	1	NA	NA	NA	1	Yes	Yes
019/25	Male	LAIV Study 2	29	No	No	No	No	NA	NA	NA	SPN6B	1	NA	NA	NA	1	Yes	Yes
019/26	Male	LAIV Study 2	29	Yes	No	No	No	NA	NA	NA	SPN6B	1	NA	NA	NA	1	Yes	Yes
019/27	Male	LAIV Study 2	29	Yes	No	No	No	NA	NA	NA	SPN6B	1	NA	NA	NA	1	Yes	Yes
019/28	Female	LAIV Study 2	29	No	No	No	No	NA	NA	NA	SPN6B	1	NA	NA	NA	1	Yes	Yes
019/29	Female	LAIV Study 2	29	No	No	No	No	NA	NA	NA	SPN6B	1	NA	NA	NA	1	Yes	Yes
019/30	Female	LAIV Study 2	29	No	No	No	No	NA	NA	NA	SPN6B	1	NA	NA	NA	1	Yes	Yes
019/31	Male	LAIV Study 2	29	No	No	No	No	NA	NA	NA	SPN6B	1	NA	NA	NA	1	Yes	Yes
019/32	Female	LAIV Study 2	29	No	No	No	No	NA	NA	NA	SPN6B	1	NA	NA	NA	1	Yes	Yes
019/33	Female	LAIV Study 2	29	Yes	No	No	No	NA	NA	NA	SPN6B	1	NA	NA	NA	1	Yes	Yes
019/34	Female	LAIV Study 2	29	No	No	No	No	NA	NA	NA	SPN6B	1	NA	NA	NA	1	Yes	Yes
019/35	Female	LAIV Study 2	29	No	No	No	No	NA	NA	NA	SPN6B	1	NA	NA	NA	1	Yes	Yes
019/36	Male	LAIV Study 2	29	No	No	No	No	NA	NA	NA	SPN6B	1	NA	NA	NA	1	Yes	Yes
019/37	Female	LAIV Study 2	29	Yes	No	No	No	NA	NA	NA	SPN6B	1	NA	NA	NA	1	Yes	Yes
019/38	Female	LAIV Study 2	29	No	No	No	No	NA	NA	NA	SPN6B	1	NA	NA	NA	1	Yes	Yes
019/39	Female	LAIV Study 2	29	No	No	No	No	NA	NA	NA	SPN6B	1	NA	NA	NA	1	Yes	Yes
019/40	Female	LAIV Study 2	29	No	No	No	No	NA	NA	NA	SPN6B	1	NA	NA	NA	1	Yes	Yes
019/41	Female	LAIV Study 2	29	Yes	No	No	No	NA	NA	NA	SPN6B	1	NA	NA	NA	1	Yes	Yes
019/42	Male	LAIV Study 2	29	No	No	No	No	NA	NA	NA	SPN6B	1	NA	NA	NA	1	Yes	Yes
019/43	Female	LAIV Study 2	29	No	No	No	No	NA	NA	NA	SPN6B	1	NA	NA	NA	1	Yes	Yes
019/44	Male	LAIV Study 2	29	No	No	No	No	NA	NA	NA	SPN6B	1	NA	NA	NA	1	Yes	Yes
019/45	Male	LAIV Study 2	29	No	Extra assessment at routine visit	Pneumococcal Related	Cough/Throat clearing	7	10	1	SPN6B	1	No	NA	NA	1	Yes	Yes
019/46	Female	LAIV Study 2	29	Yes	No	No	No	NA	NA	NA	SPN6B	1	NA	NA	NA	1	Yes	Yes
019/47	Male	LAIV Study 2	29	Yes	No	No	No	NA	NA	NA	SPN6B	1	NA	NA	NA	1	Yes	Yes
019/48	Female	LAIV Study 2	29	No	No	No	No	NA	NA	NA	SPN6B	1	NA	NA	NA	1	Yes	Yes
019/49	Male	LAIV Study 2	29	No	No	No	No	NA	NA	NA	SPN6B	1	NA	NA	NA	1	Yes	Yes
019/50	Male	LAIV Study 2	29	No	No	No	No	NA	NA	NA	SPN6B	1	NA	NA	NA	1	Yes	Yes
019/51	Male	LAIV Study 2	29	No	No	No	No	NA	NA	NA	SPN6B	1	NA	NA	NA	1	Yes	Yes
019/52	Female	LAIV Study 2	29	Yes	No	No	No	NA	NA	NA	SPN6B	1	NA	NA	NA	1	Yes	Yes
019/53	Female	LAIV Study 2	29	Yes	No	No	No	NA	NA	NA	SPN6B	1	NA	NA	NA	1	Yes	Yes
019/54	Female	LAIV Study 2	29	No	No	No	No	NA	NA	NA	SPN6B	1	NA	NA	NA	1	Yes	Yes
019/55	Male	LAIV Study 2	29	No	No	No	No	NA	NA	NA	SPN6B	1	NA	NA	NA	1	Yes	Yes
019/56	Female	LAIV Study 2	29	No	No	No	No	NA	NA	NA	SPN6B	1	NA	NA	NA	1	Yes	Yes
019/57	Male	LAIV Study 2	29	Yes	Extra assessment at routine visit	Pneumococcal Related	Cough/Throat clearing	2	8	1	SPN6B	1	No	NA	NA	1	Yes	Yes
019/58	Female	LAIV Study 2	29	Yes	No	No	No	NA	NA	NA	SPN6B	1	NA	NA	NA	1	Yes	Yes
019/59	Female	LAIV Study 2	29	No	No	No	No	NA	NA	NA	SPN6B	1	NA	NA	NA	1	Yes	Yes
019/60	Female	LAIV Study 2	29	Yes	No	No	No	NA	NA	NA	SPN6B	1	NA	NA	NA	1	Yes	Yes
019/61	Female	LAIV Study 2	29	No	No	No	No	NA	NA	NA	SPN6B	1	NA	NA	NA	1	Yes	Yes
019/62	Male	LAIV Study 2	29	No	No	No	No	NA	NA	NA	SPN6B	1	NA	NA	NA	1	Yes	Yes
019/63	Female	LAIV Study 2	29	No	No	No	No	NA	NA	NA	SPN6B	1	NA	NA	NA	1	Yes	Yes
019/64	Male	LAIV Study 2	29	No	No	No	No	NA	NA	NA	SPN6B	1	NA	NA	NA	1	Yes	Yes
019/65	Female	LAIV Study 2	29	No	No	No	No	NA	NA	NA	SPN6B	1	NA	NA	NA	1	Yes	Yes
019/66	Male	LAIV Study 2	29	Yes	No	No	No	NA	NA	NA	SPN6B	1	NA	NA	NA	1	Yes	Yes
019/67	Female	LAIV Study 2	29	No	Extra assessment at routine visit	Pneumococcal Related	Sore Throat (Pneumonia)	27	29	1	SPN6B	1	No	NA	NA	1	Yes	Yes
019/68	Male	LAIV Study 2	29	Yes	No	No	No	NA	NA	NA	SPN6B	1	NA	NA	NA	1	Yes	Yes
019/69	Female	LAIV Study 2	29	Yes	No	No	No	NA	NA	NA	SPN6B	1	NA	NA	NA	1	Yes	Yes
019/70	Female	LAIV Study 2	29	Yes	No	No	No	NA	NA	NA	SPN6B	1	NA	NA	NA	1	Yes	Yes
019/71	Male	LAIV Study 2	29	No	No	No	No	NA	NA	NA	SPN6B	1	NA	NA	NA	1	Yes	Yes
019/72	Female	LAIV Study 2	29	No	No	No	No	NA	NA	NA	SPN6B	1	NA	NA	NA	1	Yes	Yes
019/73	Male	LAIV Study 2	29	Yes	No	No	No	NA	NA	NA	SPN6B	1	NA	NA	NA	1	Yes	Yes
019/74	Male	LAIV Study 2	29	Yes	Extra assessment at routine visit	Pneumococcal Related	Sore Throat (Pneumonia)	2	3	1	SPN6B	1	No	NA	NA	1	Yes	Yes
019/75	Female	LAIV Study 2	29	No	No	No	No	NA	NA	NA	SPN6B	1	NA	NA	NA	1	Yes	Yes
019/76	Male	LAIV Study 2	29	Yes	No	No	No	NA	NA	NA	SPN6B	1	NA	NA	NA	1	Yes	Yes
019/77	Male	LAIV Study 2	29	No	Extra assessment at routine visit	NOT Pneumococcal Related	No	NA	NA	2	SPN6B	1	Yes	29	NA	1	Yes	Yes
019/78	Female	LAIV Study 2	29	No	No	No	No	NA	NA	NA	SPN6B	1	NA	NA	NA	1	Yes	Yes
019/79	Male	LAIV Study 2	29	No	Extra assessment at routine visit	NOT Pneumococcal Related	No	NA	NA	1	SPN6B	1	No	NA	NA	1	Yes	Yes
019/80	Female	LAIV Study 2	29	Yes	No	No	No	NA	NA	NA	SPN6B	1	NA	NA	NA	1	Yes	Yes
019/81	Male	LAIV Study 2	29	No	No	No	No	NA	NA	NA	SPN6B	1	NA	NA	NA	1	Yes	Yes
019/82	Male	LAIV Study 2	29	No	No	No	No	NA	NA	NA	SPN6B	1	NA	NA	NA	1	Yes	Yes
019/83	Male	LAIV Study 2	29	Yes	No	No	No	NA	NA	NA	SPN6B	1	NA	NA	NA	1	Yes	Yes
019/84	Female	LAIV Study 2	29	Yes	No	No	No	NA	NA	NA	SPN6B	1	NA	NA	NA	1	Yes	Yes
019/85	Male	LAIV Study 2	29	Yes	Triggered review outside study team (A&E, GP etc)	Pneumococcal Related	Otalgia (Otitis media)	13	21	2	SPN6B	1	Yes	13	NA	1	Yes	Yes
019/86	Female	LAIV Study 2	29	No	Extra assessment at routine visit	Pneumococcal Related	Sore Throat (Pneumonia)	2	6	1	SPN6B	1	No	NA	NA	1	Yes	Yes
019/87	Male	LAIV Study 2	29	Yes	No	No	No	NA	NA	NA	SPN6B	1	NA	NA	NA	1	Yes	Yes
019/88	Male	LAIV Study 2	29	Yes	No	No	No	NA	NA	NA	SPN6B	1	NA	NA	NA	1	Yes	Yes
019/89	Male	LAIV Study 2	29	No	No	No	No	NA	NA	NA	SPN6B	1	NA	NA	NA	1	Yes	Yes
019/90	Male	LAIV Study 2	29	Yes	No	No	No	NA	NA	NA	SPN6B	1	NA	NA	NA	1	Yes	Yes
019/91	Female	LAIV Study 2	29	Yes	Extra assessment at routine visit	Pneumococcal Related	Headache	6	14	1	SPN6B	1	No	NA	NA	1	No	Yes
019/91	Female	LAIV Study 2	29	Yes	Triggered review outside study team (A&E, GP etc)	NOT Pneumococcal Related	No	NA	NA	1	SPN6B	1	No	NA	NA	1	No	Yes
019/92	Female	LAIV Study 2	29	Yes	Extra assessment at routine visit	Pneumococcal Related	Headache	6	14	1	SPN6B	1	No	NA	NA	1	Yes	Yes
019/93	Male	LAIV Study 2	29	No	No	No	No	NA	NA	NA	SPN6B	1	NA	NA	NA	1	Yes	Yes
019/94	Female	LAIV Study 2	29	No	No	No	No	NA	NA	NA	SPN6B	1	NA	NA	NA	1	Yes	Yes
019/95	Female	LAIV Study 2	29	Yes	No	No	No	NA	NA	NA	SPN6B	1	NA	NA	NA	1	Yes	Yes
019/96	Female	LAIV Study 2	29	No	Extra assessment at routine visit	Pneumococcal Related	Sore Throat (Pneumonia)	9	27	1	SPN6B	1	No	NA	NA	1	Yes	Yes
019/97	Male	LAIV Study 2	29	Yes	No	No	No	NA	NA	NA	SPN6B	1	NA	NA	NA	1	Yes	Yes
019/98	Female	LAIV Study 2	29	Yes	No	No	No	NA	NA	NA	SPN6B	1	NA	NA	NA	1	Yes	Yes
019/99	Female	LAIV Study 2	29	No	No	No	No	NA	NA	NA	SPN6B	1	NA	NA	NA	1	Yes	Yes
019/100	Male	LAIV Study 2	29	No	No	No	No	NA	NA	NA	SPN6B	1	NA	NA	NA	1	Yes	Yes
019/101	Male	LAIV Study 2	29	No	No	No	No	NA	NA	NA	SPN6B	1	NA	NA	NA	1	Yes	Yes
019/102	Female	LAIV Study 2	29	No	No	No	No	NA	NA	NA	SPN6B	1	NA	NA	NA	1	Yes	Yes
019/103	Female	LAIV Study 2	29	Yes	No	No	No	NA	NA	NA	SPN6B	1	NA	NA	NA	1	Yes	Yes
019/104	Male	LAIV Study 2	29	Yes	Extra assessment at routine visit	Pneumococcal Related	Cough/Throat clearing	3	6	1	SPN6B	1	No	NA	NA	1	Yes	Yes
019/105	Male	LAIV Study 2	29	No	No	No	No	NA	NA	NA	SPN6B	1	NA	NA	NA	1	Yes	Yes
019/106	Male	LAIV Study 2	29	No	No	No	No	NA	NA	NA	SPN6B	1	NA	NA	NA	1	Yes	Yes
019/107	Female	LAIV Study 2	29	Yes	No	No	No	NA	NA	NA	SPN6B	1	NA	NA	NA	1	Yes	Yes
019/108	Female	LAIV Study 2	29	No	No	No	No	NA	NA	NA	SPN6B	1	NA	NA	NA	1	Yes	Yes
019/109	Female	LAIV Study 2	29	Yes	No	No	No	NA	NA	NA	SPN6B	1	NA	NA	NA	1	Yes	Yes
019/110	Female	LAIV Study 2	29	Yes	No	No	No	NA	NA	NA	SPN6B	1	NA	NA	NA	1	Yes	Yes
019/111	Male	LAIV Study 2	29	Yes	No	No	No	NA	NA	NA	SPN6B	1	NA	NA	NA	1	Yes	Yes
019/112	Male	LAIV Study 2	29	No	No	No	No	NA	NA	NA	SPN6B	1	NA	NA	NA	1	Yes	Yes
019/113	Female	LAIV Study 2	29	No	No	No	No	NA	NA	NA	SPN6B	1	NA	NA	NA	1	Yes	Yes
019/114	Female	LAIV Study 2	29	No	No	No	No	NA	NA	NA	SPN6B	1	NA	NA	NA	1	Yes	Yes
019/115	Female	LAIV Study 2	29	Yes	No	No	No	NA	NA	NA	SPN6B	1	NA	NA	NA	1	Yes	Yes
019/116	Male	LAIV Study 2	29	No	No	No	No	NA	NA	NA	SPN6B	1	NA	NA	NA	1	Yes	Yes
019/117	Male	LAIV Study 2	29	No	No	No	No	NA	NA	NA	SPN6B	1	NA	NA	NA	1	Yes	Yes
019/118	Female	LAIV Study 2	29	No	No	No	No	NA	NA	NA	SPN6B	1	NA	NA	NA	1	Yes	Yes
019/119	Male	LAIV Study 2	29	No	No	No	No	NA	NA	NA	SPN6B	1	NA	NA	NA	1	Yes	Yes
019/120	Male	LAIV Study 2	29	No	No	No	No	NA	NA	NA	SPN6B	1	NA	NA	NA	1	Yes	Yes
019/121	Female	LAIV Study 2	29	No	No	No	No	NA	NA	NA	SPN6B	1	NA	NA	NA	1	Yes	Yes
019/122	Female	LAIV Study 2	29	Yes	No	No	No	NA	NA	NA	SPN6B	1	NA	NA	NA	1	Yes	Yes
019/123	Female	LAIV Study 2	29	Yes	No	No	No	NA	NA	NA	SPN6B	1	NA	NA	NA	1	Yes	Yes
019/124	Female	LAIV Study 2	29	No	No	No	No	NA	NA	NA	SPN6B	1	NA	NA	NA	1	Yes	Yes
019/125	Male	LAIV Study 2	29	Yes	No	No	No	NA	NA	NA	SPN6B	1	NA	NA	NA	1	Yes	Yes
019/126	Female	LAIV Study 2	29	Yes	No	No	No	NA	NA	NA	SPN6B	1	NA	NA	NA	1	Yes	Yes
019/127	Female	LAIV Study 2	29	Yes	No	No	No	NA	NA	NA	SPN6B	1	NA	NA	NA	1	Yes	Yes
019/128	Female	LAIV Study 2	29	No	No	No	No	NA	NA	NA	SPN6B	1	NA	NA	NA	1	Yes	Yes
019/129	Female	LAIV Study 2	29	No	No	No	No	NA	NA	NA	SPN6B	1	NA	NA	NA	1	Yes	Yes
019/130	Male	LAIV Study 2	29	No	No	No	No	NA	NA	NA	SPN6B	1	NA	NA	NA	1	Yes	Yes
019/131	Male	LAIV Study 2	29	No	No	No	No	NA	NA	NA	SPN6B	1	NA	NA	NA	1	Yes	Yes
019/132	Female	LAIV Study 2	29	No	No	No	No	NA	NA	NA	SPN6B	1	NA	NA	NA	1	Yes	Yes
019/133	Female	LAIV Study 2	29	Yes	No	No	No	NA	NA	NA	SPN6B	1	NA	NA	NA	1	Yes	Yes
019/134	Male	LAIV Study 2	29	Yes	No	No	No	NA	NA	NA	SPN6B	1	NA	NA	NA	1	Yes	Yes
019/135	Female	LAIV Study 2	29	Yes	No	No	No	NA	NA	NA	SPN6B	1	NA	NA	NA	1	Yes	Yes
019/136	Male	LAIV Study 2	29	No	No	No	No	NA	NA	NA	SPN6B	1	NA	NA	NA	1	Yes	Yes
019/137	Female	LAIV Study 2	29	No	No	No	No	NA	NA	NA	SPN6B	1	NA	NA	NA	1	Yes	Yes
019/138	Male	LAIV Study 2	29	Yes	No	No	No	NA	NA	NA	SPN6B	1	NA	NA	NA	1	Yes	Yes
019/139	Male	LAIV Study 2	29	Yes	No	No	No	NA	NA	NA	SPN6B	1	NA	NA	NA	1	Yes	Yes
019/140	Male	LAIV Study 2	29	No	Triggered review outside study team (A&E, GP etc)	Pneumococcal Related	Otalgia (Otitis media)	13	18	2	SPN6B	1	Yes	13	NA	1	Yes	Yes
019/141	Female	LAIV Study 2	29	No	No	No	No	NA	NA	NA	SPN6B	1	NA	NA	NA	1	Yes	Yes
019/142	Female	LAIV Study 2	29	No	No	No	No	NA	NA	NA	SPN6B	1	NA	NA	NA	1	Yes	Yes
019/143	Male	LAIV Study 2	29	Yes	No	No	No	NA	NA	NA	SPN6B	1	NA	NA	NA	1	Yes	Yes
019/144	Female	LAIV Study 2	29	No	No	No	No	NA	NA	NA	SPN6B	1	NA	NA	NA	1	Yes	Yes
019/145	Male	LAIV Study 2	29	No	No	No	No	NA	NA	NA	SPN6B	1	NA	NA	NA	1	Yes	Yes
019/146	Male	LAIV Study 2	29	No	No	No	No	NA	NA	NA	SPN6B	1	NA	NA	NA	1	Yes	Yes
019/147	Female	LAIV Study 2	29	Yes	No	No	No	NA	NA	NA	SPN6B	1	NA	NA	NA	1	Yes	Yes
019/148	Female	LAIV Study 2	29	Yes	Extra assessment at routine visit	Pneumococcal Related	Cough/Throat clearing	6	14	1	SPN6B	1	No	NA	NA	1	Yes	Yes
019/149	Female	LAIV Study 2	29	Yes	Extra assessment at routine visit	Pneumococcal Related	Otalgia (Otitis media)	9	12	1	SPN6B	1	No	NA	NA	1	Yes	Yes
019/150	Male	LAIV Study 2	29	No	No	No	No	NA	NA	NA	SPN6B	1	NA	NA	NA	1	Yes	Yes
019/151	Male	LAIV Study 2	29	Yes	Extra assessment at routine visit	Pneumococcal Related	Cough/Throat clearing	17	NA	1	SPN6B	1	No	NA	NA	1	Yes	Yes
019/152	Male	LAIV Study 2	29	Yes	No	No	No	NA	NA	NA	SPN6B	1	NA	NA	NA	1	Yes	Yes
019/153	Male	LAIV Study 2	29	Yes	No	No	No	NA	NA	NA	SPN6B	1	NA	NA	NA	1	Yes	Yes
019/154	Female	LAIV Study 2	29	Yes	No	No	No	NA	NA	NA	SPN6B	1	NA	NA	NA	1	Yes	Yes
019/155	Male	LAIV Study 2	29	No	No	No	No	NA	NA	NA	SPN6B	1	NA	NA	NA	1	Yes	Yes
019/156	Female	LAIV Study 2	29	No	No	No	No	NA	NA	NA	SPN6B	1	NA	NA	NA	1	Yes	Yes
019/157	Male	LAIV Study 2	29	Yes	No	No	No	NA	NA	NA	SPN6B	1	NA	NA	NA	1	Yes	Yes
019/158	Male	LAIV Study 2	29	Yes	No	No	No	NA	NA	NA	SPN6B	1	NA	NA	NA	1	Yes	Yes
019/159	Male	LAIV Study 2	29	Yes	No	No	No	NA	NA	NA	SPN6B	1	NA	NA	NA	1	Yes	Yes
019/160	Female	LAIV Study 2	29	No	No	No	No	NA	NA	NA	SPN6B	1	NA	NA	NA	1	Yes	Yes
019/161	Male	LAIV Study 2	29	Yes	No	No	No	NA	NA	NA	SPN6B	1	NA	NA	NA	1	Yes	Yes
019/162	Female	LAIV Study 2	29	Yes	No	No	No	NA	NA	NA	SPN6B	1	NA	NA	NA	1	Yes	Yes
019/163	Female	LAIV Study 2	29	Yes	Extra assessment at routine visit	Pneumococcal Related	Otalgia (Otitis media)	2	3	1	SPN6B	1	No	NA	NA	1	Yes	Yes
019/163	Female	LAIV Study 2	29	Yes	Extra assessment at routine visit	Pneumococcal Related	Sore Throat (Pneumonia)	9	14	1	SPN6B	1	No	NA	NA	1	Yes	Yes
019/164	Female	LAIV Study 2	29	Yes	No	No	No	NA	NA	NA	SPN6B	1	NA	NA	NA	1	Yes	Yes
019/165	Female	LAIV Study 2	29	Yes	No	No	No	NA	NA	NA	SPN6B	1	NA	NA	NA	1	Yes	Yes
019/166	Female	LAIV Study 2	29	Yes	No	No	No	NA	NA	NA	SPN6B	1	NA	NA	NA	1	Yes	Yes
019/167	Female	LAIV Study 2	29	Yes	No	No	No	NA	NA	NA	SPN6B	1	NA	NA	NA	1	Yes	Yes
019/168	Female	LAIV Study 2	29	No	No	No	No	NA	NA	NA	SPN6B	1	NA	NA	NA	1	Yes	Yes
019/169	Female	LAIV Study 2	29	Yes	No	No	No	NA	NA	NA	SPN6B	1	NA	NA	NA	1	Yes	Yes
019/170	Male	LAIV Study 2	29	Yes	No	No	No	NA	NA	NA	SPN6B	1	NA	NA	NA	1	Yes	Yes
019/171	Male	LAIV Study 2	29	Yes	No	No	No	NA	NA	NA	SPN6B	1	NA	NA	NA	1	Yes	Yes
019/172	Male	LAIV Study 2	29	No	No	No	No	NA	NA	NA	SPN6B	1	NA	NA	NA	1	Yes	Yes
019/173	Male	LAIV Study 2	29	Yes	No	No	No	NA	NA	NA	SPN6B	1	NA	NA	NA	1	Yes	Yes
019/174	Female	LAIV Study 2	29	No	No	No	No	NA	NA	NA	SPN6B	1	NA	NA	NA	1	Yes	Yes
019/175	Male	LAIV Study 2	29	No	No	No	No	NA	NA	NA	SPN6B	1	NA	NA	NA	1	Yes	Yes
019/176	Male	LAIV Study 2	29	Yes	No	No	No	NA	NA	NA	SPN6B	1	NA	NA	NA	1	Yes	Yes
019/177	Female	LAIV Study 2	29	No	No	No	No	NA	NA	NA	SPN6B	1	NA	NA	NA	1	Yes	Yes
019/178	Female	LAIV Study 2	29	Yes	No	No	No	NA	NA	NA	SPN6B	1	NA	NA	NA	1	Yes	Yes
019/179	Female	LAIV Study 2	29	Yes	No	No	No	NA	NA	NA	SPN6B	1	NA	NA	NA	1	Yes	Yes
019/180	Female	LAIV Study 2	29	Yes	Extra assessment at routine visit	NOT Pneumococcal Related	No	NA	NA	1	SPN6B	1	No	NA	NA	1	No	Yes
019/181	Male	LAIV Study 2	29	No	No	No	No	NA	NA	NA	SPN6B	1	NA	NA	NA	1	Yes	Yes
019/182	Male	LAIV Study 2	29	Yes	No	No	No	NA	NA	NA	SPN6B	1	NA	NA	NA	1	Yes	Yes
019/183	Female	LAIV Study 2	29	No	No	No	No	NA	NA	NA	SPN6B	1	NA	NA	NA	1	Yes	Yes
019/184	Male	LAIV Study 2	29	Yes	No	No	No	NA	NA	NA	SPN6B	1	NA	NA	NA	1	Yes	Yes
019/185	Female	LAIV Study 2	29	Yes	Extra assessment at routine visit	Pneumococcal Related	Sore Throat (Pneumonia)	2	6	1	SPN6B	1	No	NA	NA	1	Yes	Yes
019/186	Female	LAIV Study 2	29	Yes	No	No	No	NA	NA	NA	SPN6B	1	NA	NA	NA	1	Yes	Yes
019/187	Female	LAIV Study 2	29	Yes	No	No	No	NA	NA	NA	SPN6B	1	NA	NA	NA	1	Yes	Yes
019/188	Female	LAIV Study 2	29	Yes	Extra assessment at routine visit	Pneumococcal Related	Sore Throat (Pneumonia)	27	33	2	SPN6B	1	Yes	27	NA	1	Yes	Yes
019/189	Female	LAIV Study 2	29	No	No	No	No	NA	NA	NA	SPN6B	1	NA	NA	NA	1	Yes	Yes
019/190	Female	LAIV Study 2	29	Yes	No	No	No	NA	NA	NA	SPN6B	1	NA	NA	NA	1	Yes	Yes
019/191	Male	LAIV Study 2	29	Yes	No	No	No	NA	NA	NA	SPN6B	1	NA	NA	NA	1	Yes	Yes
019/192	Female	LAIV Study 2	29	No	Extra assessment at routine visit	Pneumococcal Related	Rhinorrhea	27	29	1	SPN6B	1	No	NA	NA	1	Yes	Yes
019/193	Female	LAIV Study 2	29	No	No	No	No	NA	NA	NA	SPN6B	1	NA	NA	NA	1	Yes	Yes
019/194	Male	LAIV Study 2	29	No	No	No	No	NA	NA	NA	SPN6B	1	NA	NA	NA	1	Yes	Yes
019/195	Female	LAIV Study 2	29	Yes	No	No	No	NA	NA	NA	SPN6B	1	NA	NA	NA	1	Yes	Yes
015/01	Female	Mucosal study	14	No	No	No	No	NA	NA	NA	SPN6B	1	NA	NA	NA	1	No	No
015/02	Female	Mucosal study	14	Yes	No	No	No	NA	NA	NA	SPN6B	1	NA	NA	NA	1	No	No
015/03	Female	Mucosal study	14	No	No	No	No	NA	NA	NA	SPN6B	1	NA	NA	NA	1	No	No
015/03	Male	Mucosal study	14	Yes	Extra assessment at routine visit	Pneumococcal Related	Rhinorrhea	2	7	1	SPN6B	1	No	NA	NA	1	No	No
015/04	Male	Mucosal study	14	No	No	No	No	NA	NA	NA	SPN6B	1	NA	NA	NA	1	No	No
015/05	Male	Mucosal study	14	No	No	No	No	NA	NA	NA	SPN6B	1	NA	NA	NA	1	No	No
015/06	Male	Mucosal study	14	No	No	No	No	NA	NA	NA	SPN6B	1	NA	NA	NA	1	No	No
015/07	Female	Mucosal study	14	No	No	No	No	NA	NA	NA	SPN6B	1	NA	NA	NA	1	No	No
015/08	Female	Mucosal study	14	Yes	No	No	No	NA	NA	NA	SPN6B	1	NA	NA	NA	1	No	No
015/09	Female	Mucosal study	14	Yes	No	No	No	NA	NA	NA	SPN6B	1	NA	NA	NA	1	No	No
015/10	Female	Mucosal study	14	Yes	No	No	No	NA	NA	NA	SPN6B	1	NA	NA	NA	1	No	No
015/11	Female	Mucosal study	14	No	Extra assessment at routine visit	NOT Pneumococcal Related	No	NA	NA	1	SPN6B	1	No	NA	NA	1	No	No
015/12	Female	Mucosal study	14	No	No	No	No	NA	NA	NA	SPN6B	1	NA	NA	NA	1	No	No
015/13	Female	Mucosal study	14	Yes	Extra assessment at routine visit	NOT Pneumococcal Related	No	NA	NA	2	SPN6B	1	Yes	7	NA	1	No	No
015/14	Male	Mucosal study	14	Yes	No	No	No	NA	NA	NA	SPN6B	1	NA	NA	NA	1	No	No
015/15	Male	Mucosal study	14	No	No	No	No	NA	NA	NA	SPN6B	1	NA	NA	NA	1	No	No
015/16	Female	Mucosal study	14	No	No	No	No	NA	NA	NA	SPN6B	1	NA	NA	NA	1	No	No
015/17	Female	Mucosal study	14	Yes	No	No	No	NA	NA	NA	SPN6B	1	NA	NA	NA	1	No	No
015/18	Female	Mucosal study	14	No	No	No	No	NA	NA	NA	SPN6B	1	NA	NA	NA	1	No	No
015/19	Male	Mucosal study	14	No	No	No	No	NA	NA	NA	SPN6B	1	NA	NA	NA	1	No	No
020/01	Female	New strains	14	Yes	No	No	No	NA	NA	NA	SPN23F	1	NA	NA	NA	1	No	No
020/02	Male	New strains	14	No	No	No	No	NA	NA	NA	SPN23F	1	NA	NA	NA	1	No	No
020/03	Female	New strains	14	No	No	No	No	NA	NA	NA	SPN23F	1	NA	NA	NA	1	No	No
020/04	Male	New strains	14	No	No	No	No	NA	NA	NA	SPN23F	1	NA	NA	NA	1	No	No
020/05	Male	New strains	14	No	No	No	No	NA	NA	NA	SPN23F	1	NA	NA	NA	1	No	No
020/06	Female	New strains	14	No	No	No	No	NA	NA	NA	SPN23F	1	NA	NA	NA	1	No	No
020/07	Female	New strains	14	No	No	No	No	NA	NA	NA	SPN23F	1	NA	NA	NA	1	No	No
020/08	Female	New strains	14	No	No	No	No	NA	NA	NA	SPN23F	1	NA	NA	NA	1	No	No
020/09	Male	New strains	14	Yes	No	No	No	NA	NA	NA	SPN23F	1	NA	NA	NA	1	No	No
020/10	Female	New strains	14	No	No	No	No	NA	NA	NA	SPN23F	1	NA	NA	NA	1	No	No
020/11	Female	New strains	14	No	No	No	No	NA	NA	NA	SPN23F	1	NA	NA	NA	1	No	No
020/12	Male	New strains	14	No	No	No	No	NA	NA	NA	SPN23F	1	NA	NA	NA	1	No	No
020/13	Female	New strains	14	No	No	No	No	NA	NA	NA	SPN23F	1	NA	NA	NA	1	No	No
020/14	Female	New strains	14	No	No	No	No	NA	NA	NA	SPN23F	1	NA	NA	NA	1	No	No
020/15	Female	New strains	14	No	No	No	No	NA	NA	NA	SPN23F	1	NA	NA	NA	1	No	No
020/16	Female	New strains	14	No	No	No	No	NA	NA	NA	SPN23F	1	NA	NA	NA	1	No	No
020/17	Male	New strains	14	No	No	No	No	NA	NA	NA	SPN15B	1	NA	NA	NA	1	No	No
020/18	Female	New strains	14	No	No	No	No	NA	NA	NA	SPN15B	1	NA	NA	NA	1	No	No
020/19	Male	New strains	14	No	Extra assessment at routine visit	NOT Pneumococcal Related	No	NA	NA	1	SPN15B	1	No	NA	NA	1	No	No
020/20	Male	New strains	14	Yes	No	No	No	NA	NA	NA	SPN15B	1	NA	NA	NA	1	No	No
020/20	Male	New strains	14	Yes	No	No	No	NA	NA	NA	SPN6B	1	NA	NA	NA	2	No	No
020/21	Male	New strains	14	No	Extra assessment at routine visit	NOT Pneumococcal Related	No	NA	NA	1	SPN15B	1	No	NA	NA	1	No	No
020/22	Female	New strains	14	Yes	No	No	No	NA	NA	NA	SPN15B	1	NA	NA	NA	1	No	No
020/22	Female	New strains	14	No	No	No	No	NA	NA	NA	SPN6B	1	NA	NA	NA	2	No	No
020/23	Female	New strains	14	No	No	No	No	NA	NA	NA	SPN15B	1	NA	NA	NA	1	No	No
020/24	Female	New strains	14	No	No	No	No	NA	NA	NA	SPN15B	1	NA	NA	NA	1	No	No
020/25	Male	New strains	14	No	No	No	No	NA	NA	NA	SPN15B	1	NA	NA	NA	1	No	No
020/26	Female	New strains	14	No	No	No	No	NA	NA	NA	SPN15B	1	NA	NA	NA	1	No	No
020/27	Female	New strains	14	Yes	No	No	No	NA	NA	NA	SPN15B	1	NA	NA	NA	1	No	No
020/27	Female	New strains	14	Yes	No	No	No	NA	NA	NA	SPN6B	1	NA	NA	NA	2	No	No
020/28	Female	New strains	14	Yes	Triggered review outside study team (A&E, GP etc)	NOT Pneumococcal Related	No	NA	NA	1	SPN15B	1	No	NA	NA	1	No	No
020/28	Female	New strains	14	Yes	No	No	No	NA	NA	NA	SPN6B	1	NA	NA	NA	2	No	No
020/29	Female	New strains	14	No	No	No	No	NA	NA	NA	SPN15B	1	NA	NA	NA	1	No	No
020/30	Female	New strains	14	No	No	No	No	NA	NA	NA	SPN15B	1	NA	NA	NA	1	No	No
020/31	Male	New strains	14	Yes	No	No	No	NA	NA	NA	SPN15B	1	NA	NA	NA	1	No	No
020/31	Male	New strains	14	Yes	No	No	No	NA	NA	NA	SPN6B	1	NA	NA	NA	2	No	No
020/32	Male	New strains	14	No	No	No	No	NA	NA	NA	SPN15B	1	NA	NA	NA	1	No	No
020/34	Female	New strains	14	No	No	No	No	NA	NA	NA	SPN15B	1	NA	NA	NA	1	No	No
020/35	Male	New strains	14	No	No	No	No	NA	NA	NA	SPN15B	1	NA	NA	NA	1	No	No
020/36	Female	New strains	14	Yes	Extra assessment at routine visit	NOT Pneumococcal Related	No	NA	NA	1	SPN15B	1	No	NA	NA	1	No	No
020/36	Female	New strains	14	Yes	No	No	No	NA	NA	NA	SPN6B	1	NA	NA	NA	2	No	No
020/37	Male	New strains	14	No	No	No	No	NA	NA	NA	SPN15B	1	NA	NA	NA	1	No	No
020/38	Male	New strains	14	No	Extra assessment at routine visit	Pneumococcal Related	Chills (Pneumonia)	5	NA	1	SPN15B	1	No	NA	NA	1	No	No
020/39	Female	New strains	14	Yes	No	No	No	NA	NA	NA	SPN15B	1	NA	NA	NA	1	No	No
020/39	Female	New strains	14	No	No	No	No	NA	NA	NA	SPN6B	1	NA	NA	NA	2	No	No
020/40	Male	New strains	14	No	No	No	No	NA	NA	NA	SPN15B	1	NA	NA	NA	1	No	No
020/41	Female	New strains	14	No	No	No	No	NA	NA	NA	SPN15B	1	NA	NA	NA	1	No	No
020/42	Male	New strains	14	Yes	No	No	No	NA	NA	NA	SPN15B	1	NA	NA	NA	1	No	No
020/43	Female	New strains	14	No	No	No	No	NA	NA	NA	SPN15B	1	NA	NA	NA	1	No	No
020/43	Female	New strains	14	No	No	No	No	NA	NA	NA	SPN6B	1	NA	NA	NA	2	No	No
020/44	Female	New strains	14	Yes	No	No	No	NA	NA	NA	SPN15B	1	NA	NA	NA	1	No	No
020/44	Female	New strains	14	No	No	No	No	NA	NA	NA	SPN6B	1	NA	NA	NA	2	No	No
020/45	Female	New strains	14	No	No	No	No	NA	NA	NA	SPN15B	1	NA	NA	NA	1	No	No
020/46	Female	New strains	14	No	No	No	No	NA	NA	NA	SPN15B	1	NA	NA	NA	1	No	No
020/47	Female	New strains	14	No	No	No	No	NA	NA	NA	SPN15B	1	NA	NA	NA	1	No	No
020/48	Male	New strains	14	Yes	No	No	No	NA	NA	NA	SPN15B	1	NA	NA	NA	1	No	No
020/48	Male	New strains	14	No	No	No	No	NA	NA	NA	SPN6B	1	NA	NA	NA	2	No	No
020/49	Female	New strains	14	No	No	No	No	NA	NA	NA	SPN15B	1	NA	NA	NA	1	No	No
020/50	Male	New strains	14	No	No	No	No	NA	NA	NA	SPN15B	1	NA	NA	NA	1	No	No
020/51	Male	New strains	14	No	No	No	No	NA	NA	NA	SPN15B	1	NA	NA	NA	1	No	No
020/52	Male	New strains	14	Yes	No	No	No	NA	NA	NA	SPN15B	1	NA	NA	NA	1	No	No
020/52	Male	New strains	14	No	No	No	No	NA	NA	NA	SPN6B	1	NA	NA	NA	2	No	No
020/53	Male	New strains	14	No	No	No	No	NA	NA	NA	SPN15B	1	NA	NA	NA	1	No	No
020/54	Female	New strains	14	Yes	No	No	No	NA	NA	NA	SPN15B	1	NA	NA	NA	1	No	No
020/55	Female	New strains	14	No	No	No	No	NA	NA	NA	SPN15B	1	NA	NA	NA	1	No	No
020/56	Female	New strains	14	No	Triggered review outside appointments	NOT Pneumococcal Related	No	NA	NA	1	SPN15B	1	No	NA	NA	1	No	No
020/57	Female	New strains	14	No	Extra assessment at routine visit	Pneumococcal Related	Sputum Production (Pneumonia)	4	NA	2	SPN15B	1	No	NA	NA	1	No	No
020/58	Female	New strains	14	No	No	No	No	NA	NA	NA	SPN15B	1	NA	NA	NA	1	No	No
020/58	Female	New strains	14	Yes	No	No	No	NA	NA	NA	SPN6B	1	NA	NA	NA	2	No	No
020/59	Female	New strains	14	No	No	No	No	NA	NA	NA	SPN15B	1	NA	NA	NA	1	No	No
020/60	Male	New strains	14	No	No	No	No	NA	NA	NA	SPN15B	1	NA	NA	NA	1	No	No
020/61	Male	New strains	14	No	No	No	No	NA	NA	NA	SPN15B	1	NA	NA	NA	1	No	No
020/62	Male	New strains	14	No	Extra assessment at routine visit	Pneumococcal Related	Sputum Production (Pneumonia)	7	NA	1	SPN15B	1	No	NA	NA	1	No	No
020/63	Female	New strains	14	Yes	No	No	No	NA	NA	NA	SPN15B	1	NA	NA	NA	1	No	No
020/63	Female	New strains	14	Yes	No	No	No	NA	NA	NA	SPN6B	1	NA	NA	NA	2	No	No
020/64	Female	New strains	14	No	No	No	No	NA	NA	NA	SPN6B	1	NA	NA	NA	2	No	No
020/64	Female	New strains	14	Yes	No	No	No	NA	NA	NA	SPN15B	1	NA	NA	NA	1	No	No
020/65	Female	New strains	14	No	No	No	No	NA	NA	NA	SPN15B	1	NA	NA	NA	1	No	No
020/65	Female	New strains	14	Yes	No	No	No	NA	NA	NA	SPN6B	1	NA	NA	NA	2	No	No
020/66	Male	New strains	14	No	No	No	No	NA	NA	NA	SPN15B	1	NA	NA	NA	1	No	No
020/67	Female	New strains	14	Yes	No	No	No	NA	NA	NA	SPN15B	1	NA	NA	NA	1	No	No
020/67	Female	New strains	14	No	No	No	No	NA	NA	NA	SPN6B	1	NA	NA	NA	2	No	No
020/68	Female	New strains	14	No	No	No	No	NA	NA	NA	SPN15B	1	NA	NA	NA	1	No	No
020/69	Male	New strains	14	No	No	No	No	NA	NA	NA	SPN15B	1	NA	NA	NA	1	No	No
020/69	Male	New strains	14	No	No	No	No	NA	NA	NA	SPN6B	1	NA	NA	NA	2	No	No
020/70	Female	New strains	14	No	No	No	No	NA	NA	NA	SPN15B	1	NA	NA	NA	1	No	No
020/70	Female	New strains	14	Yes	No	No	No	NA	NA	NA	SPN6B	1	NA	NA	NA	2	No	No
020/71	Male	New strains	14	No	No	No	No	NA	NA	NA	SPN15B	1	NA	NA	NA	1	No	No
022/01	Male	Nose and throat	14	yes	No	No	No	NA	NA	NA	SPN6B	1	NA	NA	NA	1	No	No
022/02	Female	Nose and throat	14	Yes	Triggered review outside appointments	Pneumococcal Related	Cough/Throat clearing	0	4	1	SPN6B	1	No	NA	NA	1	No	No
022/03	Female	Nose and throat	14	No	No	No	No	NA	NA	NA	SPN6B	1	NA	NA	NA	1	No	No
022/04	Male	Nose and throat	14	yes	No	No	No	NA	NA	NA	SPN6B	1	NA	NA	NA	1	No	No
022/05	Male	Nose and throat	14	yes	No	No	No	NA	NA	NA	SPN6B	1	NA	NA	NA	1	No	No
022/06	Female	Nose and throat	14	No	No	No	No	NA	NA	NA	SPN6B	1	NA	NA	NA	1	No	No
022/07	Male	Nose and throat	14	No	No	No	No	NA	NA	NA	SPN6B	1	NA	NA	NA	1	No	No
022/08	Female	Nose and throat	14	yes	No	No	No	NA	NA	NA	SPN6B	1	NA	NA	NA	1	No	No
022/09	Male	Nose and throat	14	Yes	Triggered review outside appointments	Pneumococcal Related	Headache	2	7	2	SPN6B	1	No	NA	NA	1	No	No
022/09	Male	Nose and throat	14	Yes	Triggered review outside appointments	NOT Pneumococcal Related	No	NA	NA	1	SPN6B	1	No	NA	NA	1	No	No
022/10	Female	Nose and throat	14	yes	No	No	No	NA	NA	NA	SPN6B	1	NA	NA	NA	1	No	No
022/11	Male	Nose and throat	14	No	No	No	No	NA	NA	NA	SPN6B	1	NA	NA	NA	1	No	No
022/12	Male	Nose and throat	14	yes	No	No	No	NA	NA	NA	SPN6B	1	NA	NA	NA	1	No	No
022/13	Male	Nose and throat	14	No	No	No	No	NA	NA	NA	SPN6B	1	NA	NA	NA	1	No	No
022/14	Female	Nose and throat	14	No	No	No	No	NA	NA	NA	SPN6B	1	NA	NA	NA	1	No	No
022/15	Female	Nose and throat	14	No	No	No	No	NA	NA	NA	SPN6B	1	NA	NA	NA	1	No	No
022/16	Male	Nose and throat	14	No	No	No	No	NA	NA	NA	SPN6B	1	NA	NA	NA	1	No	No
022/17	Male	Nose and throat	14	No	No	No	No	NA	NA	NA	SPN6B	1	NA	NA	NA	1	No	No
022/18	Male	Nose and throat	14	No	Triggered review outside study team (A&E, GP etc)	NOT Pneumococcal Related	No	NA	NA	2	SPN6B	1	Yes	3	NA	1	No	No
022/19	Female	Nose and throat	14	yes	No	No	No	NA	NA	NA	SPN6B	1	NA	NA	NA	1	No	No
022/20	Female	Nose and throat	14	No	No	No	No	NA	NA	NA	SPN6B	1	NA	NA	NA	1	No	No
022/21	Female	Nose and throat	14	No	No	No	No	NA	NA	NA	SPN6B	1	NA	NA	NA	1	No	No
022/22	Male	Nose and throat	14	No	No	No	No	NA	NA	NA	SPN6B	1	NA	NA	NA	1	No	No
022/23	Female	Nose and throat	14	yes	No	No	No	NA	NA	NA	SPN6B	1	NA	NA	NA	1	No	No
022/24	Male	Nose and throat	14	yes	No	No	No	NA	NA	NA	SPN6B	1	NA	NA	NA	1	No	No
022/25	Male	Nose and throat	14	No	No	No	No	NA	NA	NA	SPN6B	1	NA	NA	NA	1	No	No
022/26	Female	Nose and throat	14	No	No	No	No	NA	NA	NA	SPN6B	1	NA	NA	NA	1	No	No
022/27	Male	Nose and throat	14	yes	No	No	No	NA	NA	NA	SPN6B	1	NA	NA	NA	1	No	No
022/28	Male	Nose and throat	14	No	No	No	No	NA	NA	NA	SPN6B	1	NA	NA	NA	1	No	No
022/29	Female	Nose and throat	14	yes	No	No	No	NA	NA	NA	SPN6B	1	NA	NA	NA	1	No	No
022/30	Male	Nose and throat	14	No	No	No	No	NA	NA	NA	SPN6B	1	NA	NA	NA	1	No	No
022/31	Male	Nose and throat	14	yes	No	No	No	NA	NA	NA	SPN6B	1	NA	NA	NA	1	No	No
022/32	Male	Nose and throat	14	No	No	No	No	NA	NA	NA	SPN6B	1	NA	NA	NA	1	No	No
022/33	Male	Nose and throat	14	yes	No	No	No	NA	NA	NA	SPN6B	1	NA	NA	NA	1	No	No
022/34	Female	Nose and throat	14	No	No	No	No	NA	NA	NA	SPN6B	1	NA	NA	NA	1	No	No
022/35	Female	Nose and throat	14	No	No	No	No	NA	NA	NA	SPN6B	1	NA	NA	NA	1	No	No
022/36	Male	Nose and throat	14	No	No	No	No	NA	NA	NA	SPN6B	1	NA	NA	NA	1	No	No
022/37	Female	Nose and throat	14	No	No	No	No	NA	NA	NA	SPN6B	1	NA	NA	NA	1	No	No
022/38	Male	Nose and throat	14	No	No	No	No	NA	NA	NA	SPN6B	1	NA	NA	NA	1	No	No
022/39	Male	Nose and throat	14	yes	No	No	No	NA	NA	NA	SPN6B	1	NA	NA	NA	1	No	No
022/40	Female	Nose and throat	14	yes	No	No	No	NA	NA	NA	SPN6B	1	NA	NA	NA	1	No	No
022/41	Male	Nose and throat	14	yes	No	No	No	NA	NA	NA	SPN6B	1	NA	NA	NA	1	No	No
022/42	Female	Nose and throat	14	yes	No	No	No	NA	NA	NA	SPN6B	1	NA	NA	NA	1	No	No
022/43	Male	Nose and throat	14	yes	No	No	No	NA	NA	NA	SPN6B	1	NA	NA	NA	1	No	No
43/01	male	PCV EHPC	21	Yes	No	No	No	NA	NA	NA	SPN6B	1	NA	NA	NA	1	Yes	Yes
43/02	female	PCV EHPC	21	Yes	No	No	No	NA	NA	NA	SPN6B	1	NA	NA	NA	1	Yes	Yes
43/03	male	PCV EHPC	21	No	No	No	No	NA	NA	NA	SPN6B	1	NA	NA	NA	1	Yes	Yes
43/04	Female	PCV EHPC	21	Yes	Triggered review outside appointments	Pneumococcal Related	Sore Throat (Pneumonia)	2	7	1	SPN6B	1	No	NA	NA	1	No	Yes
43/05	female	PCV EHPC	21	No	No	No	No	NA	NA	NA	SPN6B	1	NA	NA	NA	1	Yes	Yes
43/06	female	PCV EHPC	21	Yes	No	No	No	NA	NA	NA	SPN6B	1	NA	NA	NA	1	Yes	Yes
43/07	male	PCV EHPC	21	No	No	No	No	NA	NA	NA	SPN6B	1	NA	NA	NA	1	Yes	Yes
43/08	female	PCV EHPC	21	Yes	No	No	No	NA	NA	NA	SPN6B	1	NA	NA	NA	1	Yes	Yes
43/09	female	PCV EHPC	21	No	No	No	No	NA	NA	NA	SPN6B	1	NA	NA	NA	1	Yes	Yes
43/10	Female	PCV EHPC	21	No	Extra assessment at routine visit	Pneumococcal Related	Headache	2	NA	1	SPN6B	1	No	NA	NA	1	No	Yes
43/11	male	PCV EHPC	21	No	No	No	No	NA	NA	NA	SPN6B	1	NA	NA	NA	1	Yes	Yes
43/12	male	PCV EHPC	21	No	No	No	No	NA	NA	NA	SPN6B	1	NA	NA	NA	1	Yes	Yes
43/13	male	PCV EHPC	21	Yes	No	No	No	NA	NA	NA	SPN6B	1	NA	NA	NA	1	Yes	Yes
43/14	male	PCV EHPC	21	No	No	No	No	NA	NA	NA	SPN6B	1	NA	NA	NA	1	Yes	Yes
43/15	Female	PCV EHPC	21	No	Extra assessment at routine visit	Pneumococcal Related	Chills (Pneumonia)	2	3	1	SPN6B	1	No	NA	NA	1	No	Yes
43/16	male	PCV EHPC	21	No	No	No	No	NA	NA	NA	SPN6B	1	NA	NA	NA	1	Yes	Yes
43/17	female	PCV EHPC	21	Yes	No	No	No	NA	NA	NA	SPN6B	1	NA	NA	NA	1	Yes	Yes
43/18	female	PCV EHPC	21	Yes	No	No	No	NA	NA	NA	SPN6B	1	NA	NA	NA	1	Yes	Yes
43/19	male	PCV EHPC	21	No	No	No	No	NA	NA	NA	SPN6B	1	NA	NA	NA	1	Yes	Yes
43/20	Female	PCV EHPC	21	No	No	No	No	NA	NA	NA	SPN6B	1	NA	NA	NA	1	Yes	Yes
43/21	male	PCV EHPC	21	No	No	No	No	NA	NA	NA	SPN6B	1	NA	NA	NA	1	Yes	Yes
43/22	Female	PCV EHPC	21	No	Extra assessment at routine visit	Pneumococcal Related	Headache	2	3	1	SPN6B	1	No	NA	NA	1	No	Yes
43/23	Male	PCV EHPC	21	No	Neither	Pneumococcal Related	Sore Throat (Pneumonia)	2	3	1	SPN6B	1	No	NA	NA	1	No	Yes
43/24	male	PCV EHPC	21	No	No	No	No	NA	NA	NA	SPN6B	1	NA	NA	NA	1	Yes	Yes
43/25	male	PCV EHPC	21	No	No	No	No	NA	NA	NA	SPN6B	1	NA	NA	NA	1	Yes	Yes
43/26	male	PCV EHPC	21	No	No	No	No	NA	NA	NA	SPN6B	1	NA	NA	NA	1	Yes	Yes
43/27	female	PCV EHPC	21	No	No	No	No	NA	NA	NA	SPN6B	1	NA	NA	NA	1	Yes	Yes
43/28	female	PCV EHPC	21	No	No	No	No	NA	NA	NA	SPN6B	1	NA	NA	NA	1	Yes	Yes
43/29	male	PCV EHPC	21	Yes	No	No	No	NA	NA	NA	SPN6B	1	NA	NA	NA	1	Yes	Yes
43/30	Female	PCV EHPC	21	No	Extra assessment at routine visit	Pneumococcal Related	Cough/Throat clearing	5	7	1	SPN6B	1	No	NA	NA	1	No	Yes
43/30	Female	PCV EHPC	21	No	Extra assessment at routine visit	Pneumococcal Related	Sore Throat (Pneumonia)	5	7	1	SPN6B	1	No	NA	NA	1	No	Yes
43/31	Female	PCV EHPC	21	No	Neither	Pneumococcal Related	Rhinorrhea	1	1	1	SPN6B	1	No	NA	NA	1	No	Yes
43/32	female	PCV EHPC	21	No	No	No	No	NA	NA	NA	SPN6B	1	NA	NA	NA	1	Yes	Yes
43/33	Female	PCV EHPC	21	No	Neither	Pneumococcal Related	Frontal headache (Sinusitis)	2	3	1	SPN6B	1	No	NA	NA	1	No	Yes
43/34	Female	PCV EHPC	21	Yes	Neither	Pneumococcal Related	Fatigue (Pneumonia)	1	3	1	SPN6B	1	No	NA	NA	1	No	Yes
43/35	female	PCV EHPC	21	Yes	No	No	No	NA	NA	NA	SPN6B	1	NA	NA	NA	1	Yes	Yes
43/36	male	PCV EHPC	21	No	No	No	No	NA	NA	NA	SPN6B	1	NA	NA	NA	1	Yes	Yes
43/37	female	PCV EHPC	21	No	No	No	No	NA	NA	NA	SPN6B	1	NA	NA	NA	1	Yes	Yes
43/38	Male	PCV EHPC	21	Yes	Neither	Pneumococcal Related	Nasal congestion (Sinusitis)	2	NA	1	SPN6B	1	No	NA	NA	1	No	Yes
43/39	female	PCV EHPC	21	No	No	No	No	NA	NA	NA	SPN6B	1	NA	NA	NA	1	Yes	Yes
43/40	male	PCV EHPC	21	No	No	No	No	NA	NA	NA	SPN6B	1	NA	NA	NA	1	Yes	Yes
43/41	female	PCV EHPC	21	Yes	No	No	No	NA	NA	NA	SPN6B	1	NA	NA	NA	1	Yes	Yes
43/42	Male	PCV EHPC	21	Yes	No	No	No	NA	NA	NA	SPN6B	1	NA	NA	NA	1	Yes	Yes
43/43	female	PCV EHPC	21	Yes	No	No	No	NA	NA	NA	SPN6B	1	NA	NA	NA	1	Yes	Yes
43/44	female	PCV EHPC	21	No	No	No	No	NA	NA	NA	SPN6B	1	NA	NA	NA	1	Yes	Yes
43/45	female	PCV EHPC	21	No	No	No	No	NA	NA	NA	SPN6B	1	NA	NA	NA	1	Yes	Yes
43/46	male	PCV EHPC	21	No	No	No	No	NA	NA	NA	SPN6B	1	NA	NA	NA	1	Yes	Yes
43/47	Female	PCV EHPC	21	No	No	No	No	NA	NA	NA	SPN6B	1	NA	NA	NA	1	Yes	Yes
43/48	Female	PCV EHPC	21	No	No	No	No	NA	NA	NA	SPN6B	1	NA	NA	NA	1	Yes	Yes
43/49	Female	PCV EHPC	21	Yes	No	No	No	NA	NA	NA	SPN6B	1	NA	NA	NA	1	Yes	Yes
43/50	male	PCV EHPC	21	No	No	No	No	NA	NA	NA	SPN6B	1	NA	NA	NA	1	Yes	Yes
43/51	female	PCV EHPC	21	Yes	No	No	No	NA	NA	NA	SPN6B	1	NA	NA	NA	1	Yes	Yes
43/52	Male	PCV EHPC	21	No	No	No	No	NA	NA	NA	SPN6B	1	NA	NA	NA	1	Yes	Yes
43/53	Male	PCV EHPC	21	Yes	Neither	Pneumococcal Related	Headache	1	2	1	SPN6B	1	No	NA	NA	1	No	Yes
43/54	female	PCV EHPC	21	No	No	No	No	NA	NA	NA	SPN6B	1	NA	NA	NA	1	Yes	Yes
43/55	Female	PCV EHPC	21	Yes	No	No	No	NA	NA	NA	SPN6B	1	NA	NA	NA	1	Yes	Yes
43/56	Female	PCV EHPC	21	Yes	No	No	No	NA	NA	NA	SPN6B	1	NA	NA	NA	1	Yes	Yes
43/57	Male	PCV EHPC	21	No	Extra assessment at routine visit	Pneumococcal Related	Sore Throat (Pneumonia)	2	3	1	SPN6B	1	No	NA	NA	1	No	Yes
43/58	Male	PCV EHPC	21	Yes	No	No	No	NA	NA	NA	SPN6B	1	NA	NA	NA	1	Yes	Yes
43/59	Female	PCV EHPC	21	No	Extra assessment at routine visit	Pneumococcal Related	Sore Throat (Pneumonia)	2	4	1	SPN6B	1	No	NA	NA	1	No	Yes
43/60	female	PCV EHPC	21	No	No	No	No	NA	NA	NA	SPN6B	1	NA	NA	NA	1	Yes	Yes
43/61	Male	PCV EHPC	21	No	No	No	No	NA	NA	NA	SPN6B	1	NA	NA	NA	1	Yes	Yes
43/62	Male	PCV EHPC	21	No	No	No	No	NA	NA	NA	SPN6B	1	NA	NA	NA	1	Yes	Yes
43/63	Female	PCV EHPC	21	No	No	No	No	NA	NA	NA	SPN6B	1	NA	NA	NA	1	Yes	Yes
43/64	Male	PCV EHPC	21	No	No	No	No	NA	NA	NA	SPN6B	1	NA	NA	NA	1	Yes	Yes
43/65	Female	PCV EHPC	21	No	Neither	Pneumococcal Related	Sore Throat (Pneumonia)	0	0	1	SPN6B	1	No	NA	NA	1	No	Yes
43/66	Female	PCV EHPC	21	No	Extra assessment at routine visit	Pneumococcal Related	Nasal congestion (Sinusitis)	2	7	1	SPN6B	1	No	NA	NA	1	No	Yes
43/67	Male	PCV EHPC	21	Yes	Extra assessment at routine visit	Pneumococcal Related	Sore Throat (Pneumonia)	0	0	1	SPN6B	1	No	NA	NA	1	No	Yes
43/68	Male	PCV EHPC	21	Yes	Extra assessment at routine visit	Pneumococcal Related	Headache	2	0	1	SPN6B	1	No	NA	NA	1	No	Yes
43/69	Female	PCV EHPC	21	No	No	No	No	NA	NA	NA	SPN6B	1	NA	NA	NA	1	Yes	Yes
43/70	Female	PCV EHPC	21	No	No	No	No	NA	NA	NA	SPN6B	1	NA	NA	NA	1	Yes	Yes
43/71	Female	PCV EHPC	21	No	No	No	No	NA	NA	NA	SPN6B	1	NA	NA	NA	1	Yes	Yes
43/72	Female	PCV EHPC	21	No	Extra assessment at routine visit	Pneumococcal Related	Sore Throat (Pneumonia)	1	2	1	SPN6B	1	No	NA	NA	1	No	Yes
43/73	Male	PCV EHPC	21	No	No	No	No	NA	NA	NA	SPN6B	1	NA	NA	NA	1	Yes	Yes
43/74	Female	PCV EHPC	21	No	No	No	No	NA	NA	NA	SPN6B	1	NA	NA	NA	1	Yes	Yes
43/75	Female	PCV EHPC	21	Yes	No	No	No	NA	NA	NA	SPN6B	1	NA	NA	NA	1	Yes	Yes
43/76	Female	PCV EHPC	21	Yes	No	No	No	NA	NA	NA	SPN6B	1	NA	NA	NA	1	Yes	Yes
43/77	Female	PCV EHPC	21	Yes	Extra assessment at routine visit	Pneumococcal Related	Nasal congestion (Sinusitis)	2	NA	1	SPN6B	1	No	NA	NA	1	No	Yes
43/78	Female	PCV EHPC	21	No	No	No	No	NA	NA	NA	SPN6B	1	NA	NA	NA	1	Yes	Yes
43/79	Female	PCV EHPC	21	No	No	No	No	NA	NA	NA	SPN6B	1	NA	NA	NA	1	Yes	Yes
43/80	Female	PCV EHPC	21	No	No	No	No	NA	NA	NA	SPN6B	1	NA	NA	NA	1	Yes	Yes
43/81	Male	PCV EHPC	21	No	No	No	No	NA	NA	NA	SPN6B	1	NA	NA	NA	1	Yes	Yes
43/82	Female	PCV EHPC	21	No	No	No	No	NA	NA	NA	SPN6B	1	NA	NA	NA	1	Yes	Yes
43/83	female	PCV EHPC	21	No	No	No	No	NA	NA	NA	SPN6B	1	NA	NA	NA	1	Yes	Yes
43/84	Female	PCV EHPC	21	Yes	No	No	No	NA	NA	NA	SPN6B	1	NA	NA	NA	1	Yes	Yes
43/85	male	PCV EHPC	21	No	No	No	No	NA	NA	NA	SPN6B	1	NA	NA	NA	1	Yes	Yes
43/86	Female	PCV EHPC	21	No	Neither	Pneumococcal Related	Rhinorrhea	2	2	1	SPN6B	1	No	NA	NA	1	No	Yes
43/87	female	PCV EHPC	21	No	No	No	No	NA	NA	NA	SPN6B	1	NA	NA	NA	1	Yes	Yes
43/88	Female	PCV EHPC	21	No	Extra assessment at routine visit	Pneumococcal Related	Dyspnoea (Pneumonia)	2	3	1	SPN6B	1	No	NA	NA	1	No	Yes
43/88	Female	PCV EHPC	21	No	Extra assessment at routine visit	Pneumococcal Related	Malaise (Septicaemia)	2	3	1	SPN6B	1	No	NA	NA	1	No	Yes
43/89	female	PCV EHPC	21	No	No	No	No	NA	NA	NA	SPN6B	1	NA	NA	NA	1	Yes	Yes
43/90	female	PCV EHPC	21	No	No	No	No	NA	NA	NA	SPN6B	1	NA	NA	NA	1	Yes	Yes
43/91	Male	PCV EHPC	21	No	Neither	Pneumococcal Related	Rhinorrhea	21	NA	1	SPN6B	1	No	NA	NA	1	No	Yes
43/92	Female	PCV EHPC	21	No	Extra assessment at routine visit	Pneumococcal Related	Otalgia (Otitis media)	1	3	1	SPN6B	1	No	NA	NA	1	No	Yes
43/93	Female	PCV EHPC	21	Yes	No	No	No	NA	NA	NA	SPN6B	1	NA	NA	NA	1	Yes	Yes
43/94	Male	PCV EHPC	21	No	Neither	Pneumococcal Related	Facial pain on bending forward (Sinusitis)	0	2	1	SPN6B	1	No	NA	NA	1	No	Yes
43/95	Male	PCV EHPC	21	No	No	No	No	NA	NA	NA	SPN6B	1	NA	NA	NA	1	Yes	Yes
43/96	Male	PCV EHPC	21	No	Neither	Pneumococcal Related	Rhinorrhea	1	1	1	SPN6B	1	No	NA	NA	1	No	Yes
030/01	Female	Pneumo 1	14	No	Triggered review outside study team (A&E, GP etc)	NOT Pneumococcal Related	No	NA	NA	1	SPN3	1	No	NA	NA	1	No	No
030/02	Female	Pneumo 1	14	Yes	Triggered review outside study team (A&E, GP etc)	NOT Pneumococcal Related	No	NA	NA	1	SPN3	1	No	NA	NA	1	No	No
030/03	Male	Pneumo 1	14	No	Extra assessment at routine visit	NOT Pneumococcal Related	No	NA	NA	1	SPN3	1	No	NA	NA	1	No	No
030/03	Male	Pneumo 1	14	No	Extra assessment at routine visit	NOT Pneumococcal Related	No	NA	NA	1	SPN3	1	No	NA	NA	1	No	No
030/03	Male	Pneumo 1	14	No	Extra assessment at routine visit	NOT Pneumococcal Related	No	NA	NA	1	SPN3	1	No	NA	NA	1	No	No
030/04	Female	Pneumo 1	14	No	Neither	NOT Pneumococcal Related	No	NA	NA	1	SPN3	1	No	NA	NA	1	No	No
030/05	Male	Pneumo 1	14	Yes	Extra assessment at routine visit	NOT Pneumococcal Related	No	NA	NA	1	SPN3	1	No	NA	NA	1	No	No
030/06	Female	Pneumo 1	14	No	Triggered review outside study team (A&E, GP etc)	NOT Pneumococcal Related	No	NA	NA	1	SPN3	1	No	NA	NA	1	No	No
030/07	Male	Pneumo 1	14	NO	No	no	No	NA	NA	NA	SPN3	1	NA	NA	NA	1	No	No
030/08	Female	Pneumo 1	14	NO	No	no	No	NA	NA	NA	SPN3	1	NA	NA	NA	1	No	No
030/09	Female	Pneumo 1	14	Yes	Extra assessment at routine visit	Pneumococcal Related	Sore Throat (Pneumonia)	6	14	1	SPN3	1	No	NA	NA	1	No	No
030/10	Female	Pneumo 1	14	Yes	Extra assessment at routine visit	Pneumococcal Related	Sore Throat (Pneumonia)	5	14	1	SPN3	1	No	NA	NA	1	No	No
030/11	Male	Pneumo 1	14	NO	No	no	No	NA	NA	NA	SPN3	1	NA	NA	NA	1	No	No
030/12	Female	Pneumo 1	14	Yes	Triggered review outside appointments	Pneumococcal Related	Sore Throat (Pneumonia)	2	NA	1	SPN3	1	No	NA	NA	1	No	No
030/13	Female	Pneumo 1	14	NO	No	no	No	NA	NA	NA	SPN3	1	NA	NA	NA	1	No	No
030/14	Female	Pneumo 1	14	YES	No	no	No	NA	NA	NA	SPN3	1	NA	NA	NA	1	No	No
030/15	Male	Pneumo 1	14	NO	No	no	No	NA	NA	NA	SPN3	1	NA	NA	NA	1	No	No
030/16	Male	Pneumo 1	14	No	Extra assessment at routine visit	Pneumococcal Related	Sore Throat (Pneumonia)	7	14	0	SPN3	1	No	NA	NA	1	No	No
030/17	Female	Pneumo 1	14	NO	No	no	No	NA	NA	NA	SPN3	1	NA	NA	NA	1	No	No
030/18	Female	Pneumo 1	14	NO	No	no	No	NA	NA	NA	SPN3	1	NA	NA	NA	1	No	No
030/19	Female	Pneumo 1	14	Yes	Neither	Pneumococcal Related	Nasal congestion (Sinusitis)	2	7	1	SPN3	1	No	NA	NA	1	No	No
030/20	Female	Pneumo 1	14	Yes	Extra assessment at routine visit	Pneumococcal Related	Sore Throat (Pneumonia)	5	7	1	SPN3	1	No	NA	NA	1	No	No
030/21	Male	Pneumo 1	14	NO	No	no	No	NA	NA	NA	SPN3	1	NA	NA	NA	1	No	No
030/22	Female	Pneumo 1	14	Yes	Extra assessment at routine visit	Pneumococcal Related	Sore Throat (Pneumonia)	7	14	1	SPN3	1	No	NA	NA	1	No	No
030/22	Female	Pneumo 1	14	Yes	Triggered review outside appointments	Pneumococcal Related	Sore Throat (Pneumonia)	24	0	1	SPN3	1	No	NA	NA	1	No	No
030/23	Male	Pneumo 1	14	NO	No	no	No	NA	NA	NA	SPN3	1	NA	NA	NA	1	No	No
030/24	Male	Pneumo 1	14	No	Extra assessment at routine visit	Pneumococcal Related	Sore Throat (Pneumonia)	3	14	2	SPN3	1	Yes	3	NA	1	No	No
030/25	Female	Pneumo 1	14	YES	No	no	No	NA	NA	NA	SPN3	1	NA	NA	NA	1	No	No
030/26	Female	Pneumo 1	14	YES	No	no	No	NA	NA	NA	SPN3	1	NA	NA	NA	1	No	No
030/27	Female	Pneumo 1	14	NO	No	no	No	NA	NA	NA	SPN3	1	NA	NA	NA	1	No	No
030/28	Female	Pneumo 1	14	NO	No	no	No	NA	NA	NA	SPN3	1	NA	NA	NA	1	No	No
030/29	Male	Pneumo 1	14	NO	No	no	No	NA	NA	NA	SPN3	1	NA	NA	NA	1	No	No
030/30	Female	Pneumo 1	14	NO	No	no	No	NA	NA	NA	SPN3	1	NA	NA	NA	1	No	No
030/31	Female	Pneumo 1	14	NO	No	no	No	NA	NA	NA	SPN3	1	NA	NA	NA	1	No	No
030/32	Female	Pneumo 1	14	Yes	Extra assessment at routine visit	Pneumococcal Related	Sore Throat (Pneumonia)	2	7	1	SPN3	1	No	NA	NA	1	No	No
030/33	Male	Pneumo 1	14	Yes	Triggered review outside appointments	Pneumococcal Related	Fever	2	5	2	SPN3	1	Yes	7	NA	1	No	No
030/34	Male	Pneumo 1	14	YES	No	no	No	NA	NA	NA	SPN3	1	NA	NA	NA	1	No	No
030/35	Female	Pneumo 1	14	Yes	Extra assessment at routine visit	Pneumococcal Related	Cough/Throat clearing	14	MISSING	1	SPN3	1	No	NA	NA	1	No	No
030/36	Male	Pneumo 1	14	NO	No	no	No	NA	NA	NA	SPN3	1	NA	NA	NA	1	No	No
030/37	Female	Pneumo 1	14	YES	No	no	No	NA	NA	NA	SPN3	1	NA	NA	NA	1	No	No
030/38	Male	Pneumo 1	14	YES	No	no	No	NA	NA	NA	SPN3	1	NA	NA	NA	1	No	No
030/39	Female	Pneumo 1	14	Yes	Extra assessment at routine visit	Pneumococcal Related	Sore Throat (Pneumonia)	7	9	1	SPN3	1	No	NA	NA	1	No	No
030/40	Male	Pneumo 1	14	NO	No	no	No	NA	NA	NA	SPN3	1	NA	NA	NA	1	No	No
030/41	Male	Pneumo 1	14	No	Triggered review outside appointments	Pneumococcal Related	Cough/Throat clearing	7	9	1	SPN3	1	No	NA	NA	1	No	No
030/42	Male	Pneumo 1	14	NO	No	no	No	NA	NA	NA	SPN3	1	NA	NA	NA	1	No	No
030/06	Female	Pneumo 1	14	No	Triggered review outside appointments	Pneumococcal Related	Sore Throat (Pneumonia)	2	7	1	SPN3	1	No	NA	NA	1	No	No
030/43	Male	Pneumo 1	14	NO	No	no	No	NA	NA	NA	SPN3	1	NA	NA	NA	1	No	No
030/44	Male	Pneumo 1	14	YES	No	no	No	NA	NA	NA	SPN3	1	NA	NA	NA	1	No	No
030/45	Male	Pneumo 1	14	NO	No	no	No	NA	NA	NA	SPN3	1	NA	NA	NA	1	No	No
030/46	Male	Pneumo 1	14	NO	No	no	No	NA	NA	NA	SPN3	1	NA	NA	NA	1	No	No
030/47	Female	Pneumo 1	14	NO	No	no	No	NA	NA	NA	SPN3	1	NA	NA	NA	1	No	No
030/48	Male	Pneumo 1	14	NO	No	no	No	NA	NA	NA	SPN3	1	NA	NA	NA	1	No	No
030/49	Male	Pneumo 1	14	No	Extra assessment at routine visit	Pneumococcal Related	Sore Throat (Pneumonia)	2	7	1	SPN3	1	No	NA	NA	1	No	No
030/50	Male	Pneumo 1	14	YES	No	no	No	NA	NA	NA	SPN3	1	NA	NA	NA	1	No	No
030/51	Female	Pneumo 1	14	NO	No	no	No	NA	NA	NA	SPN3	1	NA	NA	NA	1	No	No
030/52	Male	Pneumo 1	14	NO	No	no	No	NA	NA	NA	SPN3	1	NA	NA	NA	1	No	No
030/53	Male	Pneumo 1	14	NO	No	no	No	NA	NA	NA	SPN3	1	NA	NA	NA	1	No	No
030/54	Female	Pneumo 1	14	Yes	No	no	No	NA	NA	NA	SPN3	1	NA	NA	NA	1	No	No
030/55	Female	Pneumo 1	14	NO	No	no	No	NA	NA	NA	SPN3	1	NA	NA	NA	1	No	No
030/56	Female	Pneumo 1	14	NO	No	no	No	NA	NA	NA	SPN3	1	NA	NA	NA	1	No	No
030/57	Female	Pneumo 1	14	NO	No	no	No	NA	NA	NA	SPN3	1	NA	NA	NA	1	No	No
030/58	Female	Pneumo 1	14	YES	No	no	No	NA	NA	NA	SPN3	1	NA	NA	NA	1	No	No
030/59	Female	Pneumo 1	14	NO	No	no	No	NA	NA	NA	SPN3	1	NA	NA	NA	1	No	No
030/60	Female	Pneumo 1	14	YES	No	no	No	NA	NA	NA	SPN3	1	NA	NA	NA	1	No	No
030/61	Female	Pneumo 1	14	Yes	Triggered review outside appointments	Pneumococcal Related	Sore Throat (Pneumonia)	3	7	1	SPN3	1	No	NA	NA	1	No	No
030/62	Male	Pneumo 1	14	Yes	Triggered review outside appointments	Pneumococcal Related	Otalgia (Otitis media)	1	7	2	SPN3	1	Yes	7	NA	1	No	No
030/63	Male	Pneumo 1	14	NO	No	no	No	NA	NA	NA	SPN3	1	NA	NA	NA	1	No	No
030/64	Female	Pneumo 1	14	NO	No	no	No	NA	NA	NA	SPN3	1	NA	NA	NA	1	No	No
030/65	Female	Pneumo 1	14	NO	No	no	No	NA	NA	NA	SPN3	1	NA	NA	NA	1	No	No
030/66	Female	Pneumo 1	14	NO	No	no	No	NA	NA	NA	SPN3	1	NA	NA	NA	1	No	No
030/67	Female	Pneumo 1	14	No	Extra assessment at routine visit	Pneumococcal Related	Sore Throat (Pneumonia)	1	7	1	SPN3	1	No	NA	NA	1	No	No
030/68	Female	Pneumo 1	14	No	Extra assessment at routine visit	Pneumococcal Related	Sore Throat (Pneumonia)	13	NA	1	SPN3	1	No	NA	NA	1	No	No
030/69	Female	Pneumo 1	14	No	Extra assessment at routine visit	Pneumococcal Related	Sore Throat (Pneumonia)	10	14	1	SPN3	1	No	NA	NA	1	No	No
030/70	Female	Pneumo 1	14	YES	No	no	No	NA	NA	NA	SPN3	1	NA	NA	NA	1	No	No
030/71	Male	Pneumo 1	14	YES	No	no	No	NA	NA	NA	SPN3	1	NA	NA	NA	1	No	No
030/72	Male	Pneumo 1	14	NO	No	no	No	NA	NA	NA	SPN3	1	NA	NA	NA	1	No	No
030/73	Male	Pneumo 1	14	NO	No	no	No	NA	NA	NA	SPN3	1	NA	NA	NA	1	No	No
030/74	Male	Pneumo 1	14	NO	No	no	No	NA	NA	NA	SPN3	1	NA	NA	NA	1	No	No
030/75	Male	Pneumo 1	14	NO	No	no	No	NA	NA	NA	SPN3	1	NA	NA	NA	1	No	No
030/76	Female	Pneumo 1	14	NO	No	no	No	NA	NA	NA	SPN3	1	NA	NA	NA	1	No	No
030/77	Male	Pneumo 1	14	Yes	No	no	No	NA	NA	NA	SPN3	1	NA	NA	NA	1	No	No
030/78	Male	Pneumo 1	14	NO	No	no	No	NA	NA	NA	SPN3	1	NA	NA	NA	1	No	No
030/79	Female	Pneumo 1	14	YES	No	no	No	NA	NA	NA	SPN3	1	NA	NA	NA	1	No	No
030/80	Female	Pneumo 1	14	Yes	Extra assessment at routine visit	Pneumococcal Related	Sore Throat (Pneumonia)	1	NA	1	SPN3	1	No	NA	NA	1	No	No
030/81	Female	Pneumo 1	14	YES	No	no	No	NA	NA	NA	SPN3	1	NA	NA	NA	1	No	No
030/82	Female	Pneumo 1	14	Yes	Triggered review outside appointments	Pneumococcal Related	Sore Throat (Pneumonia)	3	7	2	SPN3	1	Yes	3	NA	1	No	No
030/83	Male	Pneumo 1	14	NO	No	no	No	NA	NA	NA	SPN3	1	NA	NA	NA	1	No	No
030/84	Female	Pneumo 1	14	YES	No	no	No	NA	NA	NA	SPN3	1	NA	NA	NA	1	No	No
030/85	Female	Pneumo 1	14	Yes	Triggered review outside appointments	Pneumococcal Related	Sore Throat (Pneumonia)	6	NA	2	SPN3	1	Yes	6	NA	1	No	No
030/86	Male	Pneumo 1	14	NO	No	no	No	NA	NA	NA	SPN3	1	NA	NA	NA	1	No	No
030/87	Female	Pneumo 1	14	Yes	Triggered review outside appointments	Pneumococcal Related	Sore Throat (Pneumonia)	3	7	2	SPN3	1	Yes	3	rhinovirus	1	No	No
030/88	Female	Pneumo 1	14	Yes	Extra assessment at routine visit	Pneumococcal Related	Sore Throat (Pneumonia)	2	7	2	SPN3	1	Yes	2	NA	1	No	No
030/89	Female	Pneumo 1	14	Yes	Extra assessment at routine visit	Pneumococcal Related	Sore Throat (Pneumonia)	2	7	2	SPN3	1	Yes	2	NA	1	No	No
030/90	Female	Pneumo 1	14	Yes	Extra assessment at routine visit	Pneumococcal Related	Sore Throat (Pneumonia)	2	4	2	SPN3	1	Yes	2	NA	1	No	No
030/91	Female	Pneumo 1	14	Yes	Extra assessment at routine visit	Pneumococcal Related	Sore Throat (Pneumonia)	4	7	1	SPN3	1	No	NA	NA	1	No	No
030/92	Female	Pneumo 1	14	NO	No	no	No	NA	NA	NA	SPN3	1	NA	NA	NA	1	No	No
030/93	Female	Pneumo 1	14	NO	No	no	No	NA	NA	NA	SPN3	1	NA	NA	NA	1	No	No
030/94	Female	Pneumo 1	14	NO	No	no	No	NA	NA	NA	SPN3	1	NA	NA	NA	1	No	No
030/95	Female	Pneumo 1	14	NO	No	no	No	NA	NA	NA	SPN3	1	NA	NA	NA	1	No	No
030/96	Male	Pneumo 1	14	NO	No	no	No	NA	NA	NA	SPN3	1	NA	NA	NA	1	No	No
025/01	Female	SNEAS	196	Yes	Triggered review outside study team (A&E, GP etc)	NOT Pneumococcal Related	No	NA	NA	1	SPN6B	1	No	NA	NA	1	Yes	No
025/01	Female	SNEAS	196	Yes	No	No	No	NA	NA	NA	SPN6B	1	NA	NA	NA	2	No	No
025/01	Female	SNEAS	196	Yes	No	No	No	NA	NA	NA	SPN6B	1	NA	NA	NA	3	No	No
025/02	Female	SNEAS	196	Yes	No	No	No	NA	NA	NA	SPN6B	1	NA	NA	NA	1	No	No
025/03	Female	SNEAS	196	No	Triggered review outside study team (A&E, GP etc)	NOT Pneumococcal Related	No	NA	NA	2	SPN6B	1	Yes	10	NA	1	No	No
025/04	Male	SNEAS	196	Yes	No	No	No	NA	NA	NA	SPN6B	1	NA	NA	NA	1	No	No
025/04	Male	SNEAS	196	Yes	No	No	No	NA	NA	NA	SPN6B	1	NA	NA	NA	2	No	No
025/04	Male	SNEAS	196	Yes	No	No	No	NA	NA	NA	SPN6B	1	NA	NA	NA	3	No	No
025/05	Female	SNEAS	196	Yes	Triggered review outside study team (A&E, GP etc)	Pneumococcal Related	Otalgia (Otitis media)	1	2	1	SPN6B	1	No	NA	NA	1	No	No
025/05	Female	SNEAS	196	Yes	No	No	No	NA	NA	NA	SPN6B	1	NA	NA	NA	2	No	No
025/05	Female	SNEAS	196	Yes	No	No	No	NA	NA	NA	SPN6B	1	NA	NA	NA	3	No	No
025/06	Male	SNEAS	196	No	Triggered review outside appointments	NOT Pneumococcal Related	No	NA	NA	1	SPN6B	1	No	NA	NA	1	No	No
025/06	Male	SNEAS	196	No	No	No	No	NA	NA	NA	SPN6B	1	NA	NA	NA	2	No	No
025/07	Male	SNEAS	196	No	No	No	No	NA	NA	NA	SPN6B	1	NA	NA	NA	1	No	No
025/07	Male	SNEAS	196	No	No	No	No	NA	NA	NA	SPN6B	1	NA	NA	NA	2	No	No
025/08	Male	SNEAS	196	Yes	No	No	No	NA	NA	NA	SPN6B	1	NA	NA	NA	1	No	No
025/08	Male	SNEAS	196	Yes	No	No	No	NA	NA	NA	SPN6B	1	NA	NA	NA	2	No	No
025/08	Male	SNEAS	196	Yes	No	No	No	NA	NA	NA	SPN6B	1	NA	NA	NA	3	No	No
025/09	Female	SNEAS	196	No	No	No	No	NA	NA	NA	SPN6B	1	NA	NA	NA	1	No	No
025/09	female	SNEAS	196	No	No	No	No	NA	NA	NA	SPN6B	1	NA	NA	NA	2	No	No
025/10	Male	SNEAS	196	No	No	No	No	NA	NA	NA	SPN6B	1	NA	NA	NA	1	No	No
025/11	Male	SNEAS	196	No	No	No	No	NA	NA	NA	SPN6B	1	NA	NA	NA	1	No	No
025/11	Male	SNEAS	196	No	No	No	No	NA	NA	NA	SPN6B	1	NA	NA	NA	2	No	No
025/11	Male	SNEAS	196	No	No	No	No	NA	NA	NA	SPN6B	1	NA	NA	NA	3	No	No
025/12	Male	SNEAS	196	Yes	No	No	No	NA	NA	NA	SPN6B	1	NA	NA	NA	1	No	No
025/13	Female	SNEAS	196	No	Triggered review outside appointments	Pneumococcal Related	Sore Throat (Pneumonia)	18	20	2	SPN6B	1	Yes	18	NA	1	No	No
025/13	Female	SNEAS	196	No	No	No	No	NA	NA	NA	SPN6B	1	NA	NA	NA	2	No	No
025/14	Female	SNEAS	196	No	Extra assessment at routine visit	Pneumococcal Related	Otalgia (Otitis media)	6	14	1	SPN6B	1	No	NA	NA	1	No	No
025/14	Female	SNEAS	196	No	No	No	No	NA	NA	NA	SPN6B	1	NA	NA	NA	2	No	No
025/15	Female	SNEAS	196	Yes	No	No	No	NA	NA	NA	SPN6B	1	NA	NA	NA	1	No	No
025/16	Female	SNEAS	196	No	No	No	No	NA	NA	NA	SPN6B	1	NA	NA	NA	1	No	No
025/16	Female	SNEAS	196	No	No	No	No	NA	NA	NA	SPN6B	1	NA	NA	NA	2	No	No
025/17	Male	SNEAS	196	Yes	No	No	No	NA	NA	NA	SPN6B	1	NA	NA	NA	1	No	No
025/17	male	SNEAS	196	Yes	No	No	No	NA	NA	NA	SPN6B	1	NA	NA	NA	2	No	No
025/17	Male	SNEAS	196	Yes	No	No	No	NA	NA	NA	SPN6B	1	NA	NA	NA	3	No	No
025/18	Female	SNEAS	196	No	No	No	No	NA	NA	NA	SPN6B	1	NA	NA	NA	1	No	No
025/19	Female	SNEAS	196	Yes	Extra assessment at routine visit	Pneumococcal Related	Sore Throat (Pneumonia)	16	27	1	SPN6B	1	No	NA	NA	1	No	No
025/19	female	SNEAS	196	Yes	No	No	NA	NA	NA	NA	SPN6B	1	NA	NA	NA	2	No	No
025/20	Female	SNEAS	196	Yes	No	No	No	NA	NA	NA	SPN6B	1	NA	NA	NA	1	No	No
025/20	Female	SNEAS	196	Yes	No	No	No	NA	NA	NA	SPN6B	1	NA	NA	NA	2	No	No
025/20	Female	SNEAS	196	Yes	No	No	No	NA	NA	NA	SPN6B	1	NA	NA	NA	3	No	No
025/21	Female	SNEAS	196	Yes	No	No	No	NA	NA	NA	SPN6B	1	NA	NA	NA	1	No	No
025/21	Female	SNEAS	196	Yes	No	No	No	NA	NA	NA	SPN6B	1	NA	NA	NA	2	No	No
025/21	Female	SNEAS	196	Yes	No	No	No	NA	NA	NA	SPN6B	1	NA	NA	NA	3	No	No
025/22	Female	SNEAS	196	Yes	No	No	No	NA	NA	NA	SPN6B	1	NA	NA	NA	1	No	No
025/22	Female	SNEAS	196	Yes	No	No	No	NA	NA	NA	SPN6B	1	NA	NA	NA	2	No	No
025/22	Female	SNEAS	196	Yes	No	No	No	NA	NA	NA	SPN6B	1	NA	NA	NA	3	No	No
025/23	Male	SNEAS	196	Yes	No	No	No	NA	NA	NA	SPN6B	1	NA	NA	NA	1	No	No
025/23	Male	SNEAS	196	Yes	No	No	No	NA	NA	NA	SPN6B	1	NA	NA	NA	2	No	No
025/23	Male	SNEAS	196	Yes	No	No	No	NA	NA	NA	SPN6B	1	NA	NA	NA	3	No	No
025/24	Female	SNEAS	196	Yes	Extra assessment at routine visit	Pneumococcal Related	Sore Throat (Pneumonia)	22	36	1	SPN6B	1	No	NA	NA	1	No	No
025/24	Female	SNEAS	196	Yes	Extra assessment at routine visit	Pneumococcal Related	Sore Throat (Pneumonia)	6	14	1	SPN6B	1	No	NA	NA	2	No	No
025/25	Female	SNEAS	196	No	No	No	No	NA	NA	NA	SPN6B	1	NA	NA	NA	1	No	No
025/25	female	SNEAS	196	No	No	No	No	NA	NA	NA	SPN6B	1	NA	NA	NA	2	No	No
025/26	Male	SNEAS	196	Yes	No	No	No	NA	NA	NA	SPN6B	1	NA	NA	NA	1	No	No
025/26	Male	SNEAS	196	Yes	No	No	No	NA	NA	NA	SPN6B	1	NA	NA	NA	2	No	No
025/26	Male	SNEAS	196	Yes	No	No	No	NA	NA	NA	SPN6B	1	NA	NA	NA	3	No	No
025/27	Female	SNEAS	196	Yes	No	No	No	NA	NA	NA	SPN6B	1	NA	NA	NA	1	No	No
025/27	Female	SNEAS	196	Yes	No	No	No	NA	NA	NA	SPN6B	1	NA	NA	NA	2	No	No
025/27	Female	SNEAS	196	Yes	No	No	No	NA	NA	NA	SPN6B	1	NA	NA	NA	3	No	No
025/28	Female	SNEAS	196	Yes	No	No	No	NA	NA	NA	SPN6B	1	NA	NA	NA	1	No	No
025/28	Female	SNEAS	196	Yes	No	No	No	NA	NA	NA	SPN6B	1	NA	NA	NA	2	No	No
025/28	Female	SNEAS	196	Yes	No	No	No	NA	NA	NA	SPN6B	1	NA	NA	NA	3	No	No
025/29	Female	SNEAS	196	No	No	No	No	NA	NA	NA	SPN6B	1	NA	NA	NA	1	No	No
025/29	Female	SNEAS	196	No	No	No	No	NA	NA	NA	SPN6B	1	NA	NA	NA	2	No	No
025/29	Female	SNEAS	196	No	No	No	No	NA	NA	NA	SPN6B	1	NA	NA	NA	3	No	No
025/30	Female	SNEAS	196	No	No	No	No	NA	NA	NA	SPN6B	1	NA	NA	NA	1	No	No
025/31	Female	SNEAS	196	Yes	No	No	No	NA	NA	NA	SPN6B	1	NA	NA	NA	1	No	No
025/31	Female	SNEAS	196	Yes	No	No	No	NA	NA	NA	SPN6B	1	NA	NA	NA	2	No	No
025/31	Female	SNEAS	196	Yes	No	No	No	NA	NA	NA	SPN6B	1	NA	NA	NA	3	No	No
025/32	Female	SNEAS	196	Yes	No	No	No	NA	NA	NA	SPN6B	1	NA	NA	NA	1	No	No
025/32	Female	SNEAS	196	Yes	No	No	No	NA	NA	NA	SPN6B	1	NA	NA	NA	2	No	No
025/32	Female	SNEAS	196	Yes	No	No	No	NA	NA	NA	SPN6B	1	NA	NA	NA	3	No	No
025/33	Female	SNEAS	196	No	Triggered review outside study team (A&E, GP etc)	NOT Pneumococcal Related	No	NA	NA	2	SPN6B	1	Yes	11	NA	1	No	No
025/33	Female	SNEAS	196	No	No	No	No	NA	NA	NA	SPN6B	1	NA	NA	NA	2	No	No
025/33	Female	SNEAS	196	No	No	No	No	NA	NA	NA	SPN6B	1	NA	NA	NA	3	No	No
025/34	Male	SNEAS	196	Yes	No	No	No	NA	NA	NA	SPN6B	1	NA	NA	NA	1	No	No
025/34	Male	SNEAS	196	Yes	No	No	No	NA	NA	NA	SPN6B	1	NA	NA	NA	2	No	No
025/34	Male	SNEAS	196	Yes	No	No	No	NA	NA	NA	SPN6B	1	NA	NA	NA	3	No	No
025/35	Female	SNEAS	196	Yes	Extra assessment at routine visit	Pneumococcal Related	Cough/Throat clearing	6	14	1	SPN6B	1	No	NA	NA	1	No	No
025/35	Female	SNEAS	196	Yes	No	No	No	NA	NA	NA	SPN6B	1	NA	NA	NA	2	No	No
025/35	Female	SNEAS	196	Yes	No	No	No	NA	NA	NA	SPN6B	1	NA	NA	NA	3	No	No
025/36	Male	SNEAS	196	Yes	No	No	No	NA	NA	NA	SPN6B	1	NA	NA	NA	1	No	No
025/36	Male	SNEAS	196	Yes	No	No	No	NA	NA	NA	SPN6B	1	NA	NA	NA	2	No	No
025/36	Male	SNEAS	196	Yes	No	No	No	NA	NA	NA	SPN6B	1	NA	NA	NA	3	No	No
025/37	Female	SNEAS	196	No	No	No	No	NA	NA	NA	SPN6B	1	NA	NA	NA	1	No	No
025/37	female	SNEAS	196	No	No	No	No	NA	NA	NA	SPN6B	1	NA	NA	NA	2	No	No
025/38	Female	SNEAS	196	No	No	No	No	NA	NA	NA	SPN6B	1	NA	NA	NA	1	No	No
025/38	female	SNEAS	196	No	No	No	No	NA	NA	NA	SPN6B	1	NA	NA	NA	2	No	No
025/39	Male	SNEAS	196	Yes	No	No	No	NA	NA	NA	SPN6B	1	NA	NA	NA	1	No	No
025/39	Male	SNEAS	196	Yes	No	No	No	NA	NA	NA	SPN6B	1	NA	NA	NA	2	No	No
025/39	Male	SNEAS	196	Yes	No	No	No	NA	NA	NA	SPN6B	1	NA	NA	NA	3	No	No
025/40	Male	SNEAS	196	No	Triggered review outside appointments	Pneumococcal Related	Sore Throat (Pneumonia)	2	NA	2	SPN6B	1	Yes	8	group c strep	1	No	No
025/41	Male	SNEAS	196	Yes	No	No	No	NA	NA	NA	SPN6B	1	NA	NA	NA	1	No	No
025/42	Female	SNEAS	196	No	No	No	No	NA	NA	NA	SPN6B	1	NA	NA	NA	1	No	No
025/42	Female	SNEAS	196	No	No	No	No	NA	NA	NA	SPN6B	1	NA	NA	NA	2	No	No
025/42	Female	SNEAS	196	No	No	No	No	NA	NA	NA	SPN6B	1	NA	NA	NA	3	No	No
025/43	Female	SNEAS	196	No	No	No	No	NA	NA	NA	SPN6B	1	NA	NA	NA	1	No	No
025/44	Female	SNEAS	196	Yes	No	No	No	NA	NA	NA	SPN6B	1	NA	NA	NA	1	No	No
025/44	Female	SNEAS	196	Yes	No	No	No	NA	NA	NA	SPN6B	1	NA	NA	NA	2	No	No
025/44	Female	SNEAS	196	Yes	No	No	No	NA	NA	NA	SPN6B	1	NA	NA	NA	3	No	No
025/45	Female	SNEAS	196	Yes	No	No	No	NA	NA	NA	SPN6B	1	NA	NA	NA	1	No	No
025/45	Female	SNEAS	196	Yes	No	No	No	NA	NA	NA	SPN6B	1	NA	NA	NA	2	No	No
025/45	Female	SNEAS	196	Yes	No	No	No	NA	NA	NA	SPN6B	1	NA	NA	NA	3	No	No
025/46	Female	SNEAS	196	Yes	No	No	No	NA	NA	NA	SPN6B	1	NA	NA	NA	1	No	No
025/46	Female	SNEAS	196	Yes	No	No	No	NA	NA	NA	SPN6B	1	NA	NA	NA	2	No	No
025/46	Female	SNEAS	196	Yes	No	No	No	NA	NA	NA	SPN6B	1	NA	NA	NA	3	No	No
025/47	Female	SNEAS	196	Yes	No	No	No	NA	NA	NA	SPN6B	1	NA	NA	NA	1	No	No
025/47	Female	SNEAS	196	Yes	No	No	No	NA	NA	NA	SPN6B	1	NA	NA	NA	2	No	No
025/47	Female	SNEAS	196	Yes	No	No	No	NA	NA	NA	SPN6B	1	NA	NA	NA	3	No	No
025/48	Male	SNEAS	196	Yes	No	No	No	NA	NA	NA	SPN6B	1	NA	NA	NA	1	No	No
025/48	Male	SNEAS	196	Yes	No	No	No	NA	NA	NA	SPN6B	1	NA	NA	NA	2	No	No
025/48	Male	SNEAS	196	Yes	No	No	No	NA	NA	NA	SPN6B	1	NA	NA	NA	3	No	No
025/49	Male	SNEAS	196	Yes	No	No	No	NA	NA	NA	SPN6B	1	NA	NA	NA	1	No	No
025/50	Female	SNEAS	196	Yes	No	No	No	NA	NA	NA	SPN6B	1	NA	NA	NA	1	No	No
025/50	Female	SNEAS	196	Yes	No	No	No	NA	NA	NA	SPN6B	1	NA	NA	NA	2	No	No
025/50	Female	SNEAS	196	Yes	No	No	No	NA	NA	NA	SPN6B	1	NA	NA	NA	3	No	No
025/51	Female	SNEAS	196	No	No	No	No	NA	NA	NA	SPN6B	1	NA	NA	NA	1	No	No
025/52	Female	SNEAS	196	Yes	Extra assessment at routine visit	Pneumococcal Related	Sore Throat (Pneumonia)	14	36	1	SPN6B	1	No	NA	NA	1	No	No
025/52	Female	SNEAS	196	Yes	No	No	No	NA	NA	NA	SPN6B	1	NA	NA	NA	2	No	No
025/52	Female	SNEAS	196	Yes	No	No	No	NA	NA	NA	SPN6B	1	NA	NA	NA	3	No	No
025/53	Female	SNEAS	196	No	No	No	No	NA	NA	NA	SPN6B	1	NA	NA	NA	1	No	No
025/54	Male	SNEAS	196	No	Triggered review outside study team (A&E, GP etc)	NOT Pneumococcal Related	No	NA	NA	1	SPN6B	1	No	NA	NA	1	No	No
025/54	Male	SNEAS	196	No	No	No	No	NA	NA	NA	SPN6B	1	NA	NA	NA	2	No	No
025/54	Male	SNEAS	196	No	No	No	No	NA	NA	NA	SPN6B	1	NA	NA	NA	3	No	No
025/55	Female	SNEAS	196	Yes	No	No	No	NA	NA	NA	SPN6B	1	NA	NA	NA	1	No	No
025/55	Female	SNEAS	196	Yes	No	No	No	NA	NA	NA	SPN6B	1	NA	NA	NA	2	No	No
025/55	Female	SNEAS	196	Yes	No	No	No	NA	NA	NA	SPN6B	1	NA	NA	NA	3	No	No
025/56	Male	SNEAS	196	Yes	No	No	No	NA	NA	NA	SPN6B	1	NA	NA	NA	1	No	No
025/56	Male	SNEAS	196	Yes	No	No	No	NA	NA	NA	SPN6B	1	NA	NA	NA	2	No	No
025/56	Male	SNEAS	196	Yes	No	No	No	NA	NA	NA	SPN6B	1	NA	NA	NA	3	No	No
025/57	Female	SNEAS	196	No	No	No	No	NA	NA	NA	SPN6B	1	NA	NA	NA	1	No	No
025/57	Female	SNEAS	196	No	No	No	No	NA	NA	NA	SPN6B	1	NA	NA	NA	2	No	No
025/57	Female	SNEAS	196	No	No	No	No	NA	NA	NA	SPN6B	1	NA	NA	NA	3	No	No
025/58	Male	SNEAS	196	No	No	No	No	NA	NA	NA	SPN6B	1	NA	NA	NA	1	No	No
025/58	Male	SNEAS	196	No	No	No	No	NA	NA	NA	SPN6B	1	NA	NA	NA	2	No	No
025/58	Male	SNEAS	196	No	No	No	No	NA	NA	NA	SPN6B	1	NA	NA	NA	3	No	No
025/59	Female	SNEAS	196	Yes	No	No	No	NA	NA	NA	SPN6B	1	NA	NA	NA	1	No	No
025/59	Female	SNEAS	196	Yes	No	No	No	NA	NA	NA	SPN6B	1	NA	NA	NA	2	No	No
025/59	Female	SNEAS	196	Yes	No	No	No	NA	NA	NA	SPN6B	1	NA	NA	NA	3	No	No
025/60	Female	SNEAS	196	Yes	No	No	No	NA	NA	NA	SPN6B	1	NA	NA	NA	1	No	No
025/60	Female	SNEAS	196	Yes	No	No	No	NA	NA	NA	SPN6B	1	NA	NA	NA	2	No	No
025/60	Female	SNEAS	196	Yes	No	No	No	NA	NA	NA	SPN6B	1	NA	NA	NA	3	No	No
025/61	Female	SNEAS	196	Yes	No	No	No	NA	NA	NA	SPN6B	1	NA	NA	NA	1	No	No
025/61	Female	SNEAS	196	Yes	No	No	No	NA	NA	NA	SPN6B	1	NA	NA	NA	2	No	No
025/61	Female	SNEAS	196	Yes	No	No	No	NA	NA	NA	SPN6B	1	NA	NA	NA	3	No	No
025/62	Female	SNEAS	196	No	No	No	No	NA	NA	NA	SPN6B	1	NA	NA	NA	1	No	No
025/62	Female	SNEAS	196	No	No	No	No	NA	NA	NA	SPN6B	1	NA	NA	NA	2	No	No
025/62	Female	SNEAS	196	No	No	No	No	NA	NA	NA	SPN6B	1	NA	NA	NA	3	No	No
025/63	Female	SNEAS	196	Yes	No	No	No	NA	NA	NA	SPN6B	1	NA	NA	NA	1	No	No
025/63	Female	SNEAS	196	Yes	No	No	No	NA	NA	NA	SPN6B	1	NA	NA	NA	2	No	No
025/63	Female	SNEAS	196	Yes	No	No	No	NA	NA	NA	SPN6B	1	NA	NA	NA	3	No	No
025/64	Female	SNEAS	196	Yes	Triggered review outside study team (A&E, GP etc)	NOT Pneumococcal Related	No	NA	NA	1	SPN6B	1	No	NA	NA	1	No	No
025/64	Female	SNEAS	196	Yes	No	No	No	NA	NA	NA	SPN6B	1	NA	NA	NA	2	No	No
025/64	Female	SNEAS	196	Yes	No	No	No	NA	NA	NA	SPN6B	1	NA	NA	NA	3	No	No
025/65	Male	SNEAS	196	No	No	No	No	NA	NA	NA	SPN6B	1	NA	NA	NA	1	No	No
025/65	Male	SNEAS	196	No	No	No	No	NA	NA	NA	SPN6B	1	NA	NA	NA	2	No	No
025/65	Male	SNEAS	196	No	No	No	No	NA	NA	NA	SPN6B	1	NA	NA	NA	3	No	No
025/66	Female	SNEAS	196	Yes	No	No	No	NA	NA	NA	SPN6B	1	NA	NA	NA	1	No	No
025/66	Female	SNEAS	196	yes	No	No	No	NA	NA	NA	SPN6B	1	NA	NA	NA	2	No	No
025/66	Female	SNEAS	196	Yes	No	No	No	NA	NA	NA	SPN6B	1	NA	NA	NA	3	No	No
025/67	Male	SNEAS	196	Yes	No	No	No	NA	NA	NA	SPN6B	1	NA	NA	NA	1	No	No
025/67	Male	SNEAS	196	yes	No	No	No	NA	NA	NA	SPN6B	1	NA	NA	NA	2	No	No
025/67	Male	SNEAS	196	Yes	No	No	No	NA	NA	NA	SPN6B	1	NA	NA	NA	3	No	No
025/68	Female	SNEAS	196	Yes	No	No	No	NA	NA	NA	SPN6B	1	NA	NA	NA	1	No	No
025/68	Female	SNEAS	196	yes	No	No	No	NA	NA	NA	SPN6B	1	NA	NA	NA	2	No	No
025/68	Female	SNEAS	196	Yes	No	No	No	NA	NA	NA	SPN6B	1	NA	NA	NA	3	No	No
025/69	Female	SNEAS	196	Yes	No	No	No	NA	NA	NA	SPN6B	1	NA	NA	NA	1	No	No
025/69	Female	SNEAS	196	Yes	No	No	No	NA	NA	NA	SPN6B	1	NA	NA	NA	2	No	No
025/69	female	SNEAS	196	Yes	No	No	No	NA	NA	NA	SPN6B	1	NA	NA	NA	3	No	No
025/70	Female	SNEAS	196	No	No	No	No	NA	NA	NA	SPN6B	1	NA	NA	NA	1	No	No
025/70	Female	SNEAS	196	No	No	No	No	NA	NA	NA	SPN6B	1	NA	NA	NA	2	No	No
025/70	Female	SNEAS	196	No	No	No	No	NA	NA	NA	SPN6B	1	NA	NA	NA	3	No	No
025/71	Male	SNEAS	196	No	No	No	No	NA	NA	NA	SPN6B	1	NA	NA	NA	1	No	No
025/71	Male	SNEAS	196	No	No	No	No	NA	NA	NA	SPN6B	1	NA	NA	NA	2	No	No
025/71	Male	SNEAS	196	No	No	No	No	NA	NA	NA	SPN6B	1	NA	NA	NA	3	No	No
025/72	Female	SNEAS	196	Yes	No	No	No	NA	NA	NA	SPN6B	1	NA	NA	NA	1	No	No
025/72	Female	SNEAS	196	Yes	No	No	No	NA	NA	NA	SPN6B	1	NA	NA	NA	2	No	No
025/72	Female	SNEAS	196	Yes	No	No	No	NA	NA	NA	SPN6B	1	NA	NA	NA	3	No	No
025/73	Male	SNEAS	196	Yes	No	No	No	NA	NA	NA	SPN6B	1	NA	NA	NA	1	No	No
025/73	Male	SNEAS	196	Yes	No	No	No	NA	NA	NA	SPN6B	1	NA	NA	NA	2	No	No
025/73	Male	SNEAS	196	Yes	No	No	No	NA	NA	NA	SPN6B	1	NA	NA	NA	3	No	No
025/74	Male	SNEAS	196	Yes	No	No	No	NA	NA	NA	SPN6B	1	NA	NA	NA	1	No	No
025/74	Male	SNEAS	196	Yes	No	No	No	NA	NA	NA	SPN6B	1	NA	NA	NA	2	No	No
025/74	Male	SNEAS	196	Yes	No	No	No	NA	NA	NA	SPN6B	1	NA	NA	NA	3	No	No
025/75	Female	SNEAS	196	Yes	No	No	No	NA	NA	NA	SPN6B	1	NA	NA	NA	1	No	No
025/76	Male	SNEAS	196	No	No	No	No	NA	NA	NA	SPN6B	1	NA	NA	NA	1	No	No
025/77	Male	SNEAS	196	No	No	No	No	NA	NA	NA	SPN6B	1	NA	NA	NA	1	No	No
025/77	Male	SNEAS	196	No	No	No	No	NA	NA	NA	SPN6B	1	NA	NA	NA	2	No	No
025/77	Male	SNEAS	196	No	No	No	No	NA	NA	NA	SPN6B	1	NA	NA	NA	3	No	No
025/78	Female	SNEAS	196	Yes	Extra assessment at routine visit	Pneumococcal Related	Sore Throat (Pneumonia)	16	27	1	SPN6B	1	No	NA	NA	1	No	No
025/78	Female	SNEAS	196	Yes	No	No	No	NA	NA	NA	SPN6B	1	NA	NA	NA	2	No	No
025/78	Female	SNEAS	196	Yes	No	No	No	NA	NA	NA	SPN6B	1	NA	NA	NA	3	No	No
025/79	Female	SNEAS	196	Yes	Extra assessment at routine visit	Pneumococcal Related	Otalgia (Otitis media)	22	27	1	SPN6B	1	No	NA	NA	1	No	No
025/79	female	SNEAS	196	yes	No	No	NA	NA	NA	NA	SPN6B	1	NA	NA	NA	2	No	No
025/80	Female	SNEAS	196	Yes	No	No	No	NA	NA	NA	SPN6B	1	NA	NA	NA	1	No	No
025/80	Female	SNEAS	196	Yes	No	No	No	NA	NA	NA	SPN6B	1	NA	NA	NA	2	No	No
025/80	Female	SNEAS	196	Yes	No	No	No	NA	NA	NA	SPN6B	1	NA	NA	NA	3	No	No
025/81	Male	SNEAS	196	No	Extra assessment at routine visit	NOT Pneumococcal Related	No	NA	NA	1	SPN6B	1	No	NA	NA	1	No	No
025/81	Male	SNEAS	196	No	No	No	No	NA	NA	NA	SPN6B	1	NA	NA	NA	2	No	No
025/81	Male	SNEAS	196	No	No	No	No	NA	NA	NA	SPN6B	1	NA	NA	NA	3	No	No
025/82	Male	SNEAS	196	No	Extra assessment at routine visit	Pneumococcal Related	Sore Throat (Pneumonia)	6	14	1	SPN6B	1	No	NA	NA	1	No	No
025/82	Male	SNEAS	196	No	No	No	NA	NA	NA	NA	SPN6B	1	NA	NA	NA	2	No	No
025/82	Male	SNEAS	196	No	No	No	No	NA	NA	NA	SPN6B	1	NA	NA	NA	3	No	No
025/83	Female	SNEAS	196	Yes	No	No	No	NA	NA	NA	SPN6B	1	NA	NA	NA	1	No	No
025/83	Female	SNEAS	196	Yes	No	No	No	NA	NA	NA	SPN6B	1	NA	NA	NA	2	No	No
025/83	Female	SNEAS	196	Yes	No	No	No	NA	NA	NA	SPN6B	1	NA	NA	NA	3	No	No
025/84	Female	SNEAS	196	Yes	No	No	No	NA	NA	NA	SPN6B	1	NA	NA	NA	1	No	No
025/85	Male	SNEAS	196	Yes	No	No	No	NA	NA	NA	SPN6B	1	NA	NA	NA	1	No	No
025/85	Male	SNEAS	196	Yes	No	No	No	NA	NA	NA	SPN6B	1	NA	NA	NA	2	No	No
025/85	Male	SNEAS	196	Yes	No	No	No	NA	NA	NA	SPN6B	1	NA	NA	NA	3	No	No
025/86	Female	SNEAS	196	Yes	No	No	No	NA	NA	NA	SPN6B	1	NA	NA	NA	1	No	No
025/86	Female	SNEAS	196	Yes	No	No	No	NA	NA	NA	SPN6B	1	NA	NA	NA	2	No	No
025/86	Female	SNEAS	196	Yes	No	No	No	NA	NA	NA	SPN6B	1	NA	NA	NA	3	No	No
025/87	Female	SNEAS	196	Yes	No	No	No	NA	NA	NA	SPN6B	1	NA	NA	NA	1	No	No
025/87	Female	SNEAS	196	Yes	No	No	No	NA	NA	NA	SPN6B	1	NA	NA	NA	2	No	No
025/87	Female	SNEAS	196	Yes	No	No	NO	NA	NA	NA	SPN6B	1	NA	NA	NA	3	No	No
025/88	Female	SNEAS	196	Yes	No	No	No	NA	NA	NA	SPN6B	1	NA	NA	NA	1	No	No
025/88	Female	SNEAS	196	Yes	No	No	No	NA	NA	NA	SPN6B	1	NA	NA	NA	2	No	No
025/88	Female	SNEAS	196	Yes	No	No	No	NA	NA	NA	SPN6B	1	NA	NA	NA	3	No	No
025/89	Female	SNEAS	196	Yes	No	No	No	NA	NA	NA	SPN6B	1	NA	NA	NA	1	No	No
025/89	Female	SNEAS	196	Yes	No	No	No	NA	NA	NA	SPN6B	1	NA	NA	NA	2	No	No
025/89	Female	SNEAS	196	Yes	No	No	No	NA	NA	NA	SPN6B	1	NA	NA	NA	3	No	No
025/90	Female	SNEAS	196	Yes	No	No	No	NA	NA	NA	SPN6B	1	NA	NA	NA	1	No	No
025/90	Female	SNEAS	196	Yes	No	No	No	NA	NA	NA	SPN6B	1	NA	NA	NA	2	No	No
025/90	Female	SNEAS	196	Yes	No	No	No	NA	NA	NA	SPN6B	1	NA	NA	NA	3	No	No
025/91	Female	SNEAS	196	Yes	No	No	No	NA	NA	NA	SPN6B	1	NA	NA	NA	1	No	No
025/91	Female	SNEAS	196	Yes	No	No	No	NA	NA	NA	SPN6B	1	NA	NA	NA	2	No	No
025/91	Female	SNEAS	196	Yes	No	No	No	NA	NA	NA	SPN6B	1	NA	NA	NA	3	No	No
025/92	Male	SNEAS	196	No	No	No	No	NA	NA	NA	SPN6B	1	NA	NA	NA	1	No	No
025/93	Female	SNEAS	196	No	No	No	No	NA	NA	NA	SPN6B	1	NA	NA	NA	1	No	No
025/94	Female	SNEAS	196	Yes	No	No	No	NA	NA	NA	SPN6B	1	NA	NA	NA	1	No	No
025/95	Female	SNEAS	196	No	Extra assessment at routine visit	Pneumococcal Related	Sore Throat (Pneumonia)	12	16	1	SPN6B	1	No	NA	NA	1	No	No
025/95	Female	SNEAS	196	No	No	No	NA	NA	NA	NA	SPN6B	1	NA	NA	NA	2	No	No
025/95	Female	SNEAS	196	No	No	No	No	NA	NA	NA	SPN6B	1	NA	NA	NA	3	No	No
025/96	Female	SNEAS	196	Yes	Extra assessment at routine visit	Pneumococcal Related	Sore Throat (Pneumonia)	6	16	1	SPN6B	1	No	NA	NA	1	No	No
025/96	Female	SNEAS	196	Yes	No	No	No	NA	NA	NA	SPN6B	1	NA	NA	NA	2	No	No
025/96	Female	SNEAS	196	Yes	No	No	No	NA	NA	NA	SPN6B	1	NA	NA	NA	3	No	No
025/97	Female	SNEAS	196	No	No	No	No	NA	NA	NA	SPN6B	1	NA	NA	NA	1	No	No
025/97	Female	SNEAS	196	No	No	No	No	NA	NA	NA	SPN6B	1	NA	NA	NA	2	No	No
025/97	Female	SNEAS	196	No	No	No	No	NA	NA	NA	SPN6B	1	NA	NA	NA	3	No	No
025/98	Female	SNEAS	196	Yes	No	No	No	NA	NA	NA	SPN6B	1	NA	NA	NA	1	No	No
025/98	Female	SNEAS	196	Yes	No	No	No	NA	NA	NA	SPN6B	1	NA	NA	NA	2	No	No
025/98	Female	SNEAS	196	Yes	No	No	No	NA	NA	NA	SPN6B	1	NA	NA	NA	3	No	No
025/99	Female	SNEAS	196	Yes	No	No	No	NA	NA	NA	SPN6B	1	NA	NA	NA	1	No	No
025/100	Male	SNEAS	196	Yes	No	No	No	NA	NA	NA	SPN6B	1	NA	NA	NA	1	No	No
025/100	Male	SNEAS	196	Yes	No	No	No	NA	NA	NA	SPN6B	1	NA	NA	NA	2	No	No
025/100	Male	SNEAS	196	Yes	No	No	No	NA	NA	NA	SPN6B	1	NA	NA	NA	3	No	No
025/101	Female	SNEAS	196	Yes	No	No	No	NA	NA	NA	SPN6B	1	NA	NA	NA	1	No	No
025/101	Female	SNEAS	196	Yes	No	No	No	NA	NA	NA	SPN6B	1	NA	NA	NA	2	No	No
025/101	Female	SNEAS	196	Yes	No	No	No	NA	NA	NA	SPN6B	1	NA	NA	NA	3	No	No
025/102	Female	SNEAS	196	Yes	No	No	No	NA	NA	NA	SPN6B	1	NA	NA	NA	1	No	No
025/102	Female	SNEAS	196	Yes	No	No	No	NA	NA	NA	SPN6B	1	NA	NA	NA	2	No	No
025/102	Female	SNEAS	196	Yes	No	No	No	NA	NA	NA	SPN6B	1	NA	NA	NA	3	No	No
025/103	Male	SNEAS	196	Yes	No	No	No	NA	NA	NA	SPN6B	1	NA	NA	NA	1	No	No
025/103	Male	SNEAS	196	Yes	No	No	No	NA	NA	NA	SPN6B	1	NA	NA	NA	2	No	No
025/103	Male	SNEAS	196	Yes	No	No	No	NA	NA	NA	SPN6B	1	NA	NA	NA	3	No	No
025/104	Female	SNEAS	196	No	No	No	No	NA	NA	NA	SPN6B	1	NA	NA	NA	1	No	No
025/104	Female	SNEAS	196	No	No	No	No	NA	NA	NA	SPN6B	1	NA	NA	NA	2	No	No
025/104	Female	SNEAS	196	No	No	No	No	NA	NA	NA	SPN6B	1	NA	NA	NA	3	No	No
025/105	Female	SNEAS	196	Yes	Extra assessment at routine visit	Pneumococcal Related	Sore Throat (Pneumonia)	2	14	1	SPN6B	1	No	NA	NA	1	No	No
025/105	Female	SNEAS	196	Yes	No	No	No	NA	NA	NA	SPN6B	1	NA	NA	NA	2	No	No
025/105	Female	SNEAS	196	Yes	No	No	No	NA	NA	NA	SPN6B	1	NA	NA	NA	3	No	No
025/106	Female	SNEAS	196	Yes	No	No	No	NA	NA	NA	SPN6B	1	NA	NA	NA	1	No	No
025/106	female	SNEAS	196	Yes	No	No	No	NA	NA	NA	SPN6B	1	NA	NA	NA	2	No	No
025/107	Female	SNEAS	196	No	No	No	No	NA	NA	NA	SPN6B	1	NA	NA	NA	1	No	No
025/107	Female	SNEAS	196	No	No	No	No	NA	NA	NA	SPN6B	1	NA	NA	NA	2	No	No
025/107	Female	SNEAS	196	No	No	No	No	NA	NA	NA	SPN6B	1	NA	NA	NA	3	No	No
025/108	Male	SNEAS	196	Yes	No	No	No	NA	NA	NA	SPN6B	1	NA	NA	NA	1	No	No
025/108	Male	SNEAS	196	Yes	No	No	No	NA	NA	NA	SPN6B	1	NA	NA	NA	2	No	No
025/108	Male	SNEAS	196	Yes	No	No	No	NA	NA	NA	SPN6B	1	NA	NA	NA	3	No	No
025/109	Female	SNEAS	196	Yes	No	No	No	NA	NA	NA	SPN6B	1	NA	NA	NA	1	No	No
025/109	Female	SNEAS	196	Yes	No	No	No	NA	NA	NA	SPN6B	1	NA	NA	NA	2	No	No
025/109	Female	SNEAS	196	Yes	No	No	No	NA	NA	NA	SPN6B	1	NA	NA	NA	3	No	No
025/110	Male	SNEAS	196	No	No	No	No	NA	NA	NA	SPN6B	1	NA	NA	NA	1	No	No
025/110	Male	SNEAS	196	No	No	No	No	NA	NA	NA	SPN6B	1	NA	NA	NA	2	No	No
025/110	Male	SNEAS	196	No	No	No	No	NA	NA	NA	SPN6B	1	NA	NA	NA	3	No	No
025/111	Female	SNEAS	196	Yes	No	No	No	NA	NA	NA	SPN6B	1	NA	NA	NA	1	No	No
025/111	Female	SNEAS	196	Yes	No	No	No	NA	NA	NA	SPN6B	1	NA	NA	NA	2	No	No
025/111	Female	SNEAS	196	Yes	No	No	No	NA	NA	NA	SPN6B	1	NA	NA	NA	3	No	No
025/112	Female	SNEAS	196	No	No	No	No	NA	NA	NA	SPN6B	1	NA	NA	NA	1	No	No
025/113	Male	SNEAS	196	Yes	No	No	No	NA	NA	NA	SPN6B	1	NA	NA	NA	1	No	No
025/113	Male	SNEAS	196	Yes	No	No	No	NA	NA	NA	SPN6B	1	NA	NA	NA	2	No	No
025/113	Male	SNEAS	196	Yes	No	No	No	NA	NA	NA	SPN6B	1	NA	NA	NA	3	No	No
025/114	Female	SNEAS	196	Yes	No	No	No	NA	NA	NA	SPN6B	1	NA	NA	NA	1	No	No
025/114	Female	SNEAS	196	Yes	No	No	No	NA	NA	NA	SPN6B	1	NA	NA	NA	2	No	No
025/114	Female	SNEAS	196	Yes	No	No	No	NA	NA	NA	SPN6B	1	NA	NA	NA	3	No	No
025/115	Female	SNEAS	196	No	No	No	No	NA	NA	NA	SPN6B	1	NA	NA	NA	1	No	No
025/116	Female	SNEAS	196	No	No	No	No	NA	NA	NA	SPN6B	1	NA	NA	NA	1	No	No
025/117	Female	SNEAS	196	Yes	No	No	No	NA	NA	NA	SPN6B	1	NA	NA	NA	1	No	No
025/117	Female	SNEAS	196	Yes	No	No	No	NA	NA	NA	SPN6B	1	NA	NA	NA	2	No	No
025/117	Female	SNEAS	196	Yes	No	No	No	NA	NA	NA	SPN6B	1	NA	NA	NA	3	No	No
025/118	Male	SNEAS	196	Yes	No	No	No	NA	NA	NA	SPN6B	1	NA	NA	NA	1	No	No
025/118	Male	SNEAS	196	Yes	No	No	No	NA	NA	NA	SPN6B	1	NA	NA	NA	2	No	No
025/118	Male	SNEAS	196	Yes	No	No	No	NA	NA	NA	SPN6B	1	NA	NA	NA	3	No	No
025/119	Female	SNEAS	196	Yes	No	No	No	NA	NA	NA	SPN6B	1	NA	NA	NA	1	No	No
025/119	Female	SNEAS	196	Yes	No	No	No	NA	NA	NA	SPN6B	1	NA	NA	NA	2	No	No
025/119	Female	SNEAS	196	Yes	No	No	No	NA	NA	NA	SPN6B	1	NA	NA	NA	3	No	No
025/120	Female	SNEAS	196	No	Extra assessment at routine visit	Pneumococcal Related	Otalgia (Otitis media)	16	27	1	SPN6B	1	No	NA	NA	1	No	No
025/120	Female	SNEAS	196	No	No	No	No	NA	NA	NA	SPN6B	1	NA	NA	NA	2	No	No
025/120	Female	SNEAS	196	No	No	No	No	NA	NA	NA	SPN6B	1	NA	NA	NA	3	No	No
025/121	Male	SNEAS	196	No	No	No	No	NA	NA	NA	SPN6B	1	NA	NA	NA	1	No	No
025/121	Male	SNEAS	196	No	No	No	No	NA	NA	NA	SPN6B	1	NA	NA	NA	2	No	No
025/121	Male	SNEAS	196	No	No	No	No	NA	NA	NA	SPN6B	1	NA	NA	NA	3	No	No
025/122	Male	SNEAS	196	Yes	No	No	No	NA	NA	NA	SPN6B	1	NA	NA	NA	1	No	No
025/122	male	SNEAS	196	Yes	No	No	No	NA	NA	NA	SPN6B	1	NA	NA	NA	2	No	No
025/123	Female	SNEAS	196	No	No	No	No	NA	NA	NA	SPN6B	1	NA	NA	NA	1	No	No
025/124	Female	SNEAS	196	Yes	Extra assessment at routine visit	NOT Pneumococcal Related	No	NA	NA	1	SPN6B	1	No	NA	NA	1	No	No
025/124	Female	SNEAS	196	Yes	No	No	No	NA	NA	NA	SPN6B	1	NA	NA	NA	2	No	No
025/124	Female	SNEAS	196	Yes	No	No	No	NA	NA	NA	SPN6B	1	NA	NA	NA	3	No	No
025/125	Female	SNEAS	196	Yes	No	No	No	NA	NA	NA	SPN6B	1	NA	NA	NA	1	No	No
025/125	Female	SNEAS	196	Yes	No	No	No	NA	NA	NA	SPN6B	1	NA	NA	NA	2	No	No
025/125	Female	SNEAS	196	Yes	No	No	No	NA	NA	NA	SPN6B	1	NA	NA	NA	3	No	No
025/126	Female	SNEAS	196	Yes	No	No	No	NA	NA	NA	SPN6B	1	NA	NA	NA	1	No	No
025/126	Female	SNEAS	196	Yes	No	No	No	NA	NA	NA	SPN6B	1	NA	NA	NA	2	No	No
025/126	Female	SNEAS	196	Yes	No	No	No	NA	NA	NA	SPN6B	1	NA	NA	NA	3	No	No
025/127	Female	SNEAS	196	Yes	No	No	No	NA	NA	NA	SPN6B	1	NA	NA	NA	1	No	No
025/127	Female	SNEAS	196	Yes	No	No	No	NA	NA	NA	SPN6B	1	NA	NA	NA	2	No	No
025/127	Female	SNEAS	196	Yes	No	No	No	NA	NA	NA	SPN6B	1	NA	NA	NA	3	No	No
025/128	Male	SNEAS	196	No	No	No	No	NA	NA	NA	SPN6B	1	NA	NA	NA	1	No	No
025/128	Male	SNEAS	196	Yes	No	No	No	NA	NA	NA	SPN6B	1	NA	NA	NA	1	No	No
025/128	Male	SNEAS	196	Yes	No	No	No	NA	NA	NA	SPN6B	1	NA	NA	NA	2	No	No
025/128	Male	SNEAS	196	Yes	No	No	No	NA	NA	NA	SPN6B	1	NA	NA	NA	3	No	No
025/129	Male	SNEAS	196	Yes	No	No	No	NA	NA	NA	SPN6B	1	NA	NA	NA	1	No	No
025/130	Male	SNEAS	196	No	No	No	No	NA	NA	NA	SPN6B	1	NA	NA	NA	1	No	No
025/130	Male	SNEAS	196	No	No	No	No	NA	NA	NA	SPN6B	1	NA	NA	NA	2	No	No
025/130	Male	SNEAS	196	No	No	No	No	NA	NA	NA	SPN6B	1	NA	NA	NA	3	No	No
025/131	Male	SNEAS	196	Yes	No	No	No	NA	NA	NA	SPN6B	1	NA	NA	NA	1	No	No
025/131	Male	SNEAS	196	Yes	No	No	No	NA	NA	NA	SPN6B	1	NA	NA	NA	2	No	No
025/131	Male	SNEAS	196	Yes	No	No	No	NA	NA	NA	SPN6B	1	NA	NA	NA	3	No	No
025/132	Female	SNEAS	196	Yes	No	No	No	NA	NA	NA	SPN6B	1	NA	NA	NA	1	No	No
025/133	Male	SNEAS	196	No	No	No	No	NA	NA	NA	SPN6B	1	NA	NA	NA	1	No	No
025/134	Male	SNEAS	196	No	No	No	No	NA	NA	NA	SPN6B	1	NA	NA	NA	1	No	No
025/135	Male	SNEAS	196	No	No	No	No	NA	NA	NA	SPN6B	1	NA	NA	NA	1	No	No
025/136	Female	SNEAS	196	Yes	No	No	No	NA	NA	NA	SPN6B	1	NA	NA	NA	1	No	No
025/137	Male	SNEAS	196	No	Extra assessment at routine visit	Pneumococcal Related	Otalgia (Otitis media)	6	22	1	SPN6B	1	No	NA	NA	1	No	No
025/138	Female	SNEAS	196	Yes	Extra assessment at routine visit	Pneumococcal Related	Sore Throat (Pneumonia)	1	6	1	SPN6B	1	No	NA	NA	1	No	No
025/139	Female	SNEAS	196	Yes	Triggered review outside appointments	Pneumococcal Related	Otalgia (Otitis media)	2	NA	1	SPN6B	1	No	NA	NA	1	No	No
025/139	Female	SNEAS	196	Yes	No	No	No	NA	NA	NA	SPN6B	1	NA	NA	NA	2	No	No
025/139	Female	SNEAS	196	Yes	No	No	No	NA	NA	NA	SPN6B	1	NA	NA	NA	3	No	No
025/140	Female	SNEAS	196	Yes	No	No	No	NA	NA	NA	SPN6B	1	NA	NA	NA	1	No	No
025/140	Female	SNEAS	196	Yes	No	No	No	NA	NA	NA	SPN6B	1	NA	NA	NA	2	No	No
025/140	Female	SNEAS	196	Yes	No	No	No	NA	NA	NA	SPN6B	1	NA	NA	NA	3	No	No
025/141	Female	SNEAS	196	Yes	No	No	No	NA	NA	NA	SPN6B	1	NA	NA	NA	1	No	No
025/142	Female	SNEAS	196	Yes	No	No	No	NA	NA	NA	SPN6B	1	NA	NA	NA	1	No	No
025/143	Female	SNEAS	196	Yes	No	No	No	NA	NA	NA	SPN6B	1	NA	NA	NA	1	No	No
025/143	female	SNEAS	196	Yes	No	No	No	NA	NA	NA	SPN6B	1	NA	NA	NA	2	No	No
025/144	Male	SNEAS	196	No	No	No	No	NA	NA	NA	SPN6B	1	NA	NA	NA	1	No	No
025/145	Male	SNEAS	196	No	No	No	No	NA	NA	NA	SPN6B	1	NA	NA	NA	1	No	No
025/145	male	SNEAS	196	No	No	No	No	NA	NA	NA	SPN6B	1	NA	NA	NA	2	No	No
027/01	female	Unilever Lifebuoy Soap	10	No	No	No	NA	NA	NA	NA	SPN6B	2	NA	NA	NA	1	No	No
027/02	female	Unilever Lifebuoy Soap	10	No	No	No	NA	NA	NA	NA	SPN6B	2	NA	NA	NA	1	No	No
027/03	female	Unilever Lifebuoy Soap	10	No	No	No	No	NA	NA	NA	SPN6B	2	NA	NA	NA	1	No	No
027/04	female	Unilever Lifebuoy Soap	10	No	No	No	No	NA	NA	NA	SPN6B	2	NA	NA	NA	1	No	No
027/05	Male	Unilever Lifebuoy Soap	10	No	No	No	No	NA	NA	NA	SPN6B	2	NA	NA	NA	1	No	No
027/06	female	Unilever Lifebuoy Soap	10	No	No	No	No	NA	NA	NA	SPN6B	2	NA	NA	NA	1	No	No
027/07	female	Unilever Lifebuoy Soap	10	No	No	No	No	NA	NA	NA	SPN6B	2	NA	NA	NA	1	No	No
027/08	female	Unilever Lifebuoy Soap	10	No	No	No	No	NA	NA	NA	SPN6B	2	NA	NA	NA	1	No	No
027/09	female	Unilever Lifebuoy Soap	10	No	No	No	No	NA	NA	NA	SPN6B	2	NA	NA	NA	1	No	No
027/10	female	Unilever Lifebuoy Soap	10	No	No	No	No	NA	NA	NA	SPN6B	2	NA	NA	NA	1	No	No
027/11	Male	Unilever Lifebuoy Soap	10	No	No	No	No	NA	NA	NA	SPN6B	2	NA	NA	NA	1	No	No
027/12	female	Unilever Lifebuoy Soap	10	No	No	No	No	NA	NA	NA	SPN6B	2	NA	NA	NA	1	No	No
027/13	Male	Unilever Lifebuoy Soap	10	No	No	No	No	NA	NA	NA	SPN6B	2	NA	NA	NA	1	No	No
027/14	Male	Unilever Lifebuoy Soap	10	No	No	No	No	NA	NA	NA	SPN6B	2	NA	NA	NA	1	No	No
027/15	Male	Unilever Lifebuoy Soap	10	No	No	No	No	NA	NA	NA	SPN6B	2	NA	NA	NA	1	No	No
027/16	Male	Unilever Lifebuoy Soap	10	No	No	No	No	NA	NA	NA	SPN6B	2	NA	NA	NA	1	No	No
027/17	Male	Unilever Lifebuoy Soap	10	No	No	No	No	NA	NA	NA	SPN6B	2	NA	NA	NA	1	No	No
027/18	female	Unilever Lifebuoy Soap	10	No	No	No	No	NA	NA	NA	SPN6B	2	NA	NA	NA	1	No	No
027/19	female	Unilever Lifebuoy Soap	10	No	No	No	No	NA	NA	NA	SPN6B	2	NA	NA	NA	1	No	No
027/20	Male	Unilever Lifebuoy Soap	10	No	No	No	No	NA	NA	NA	SPN6B	2	NA	NA	NA	1	No	No
027/21	Male	Unilever Lifebuoy Soap	10	No	No	No	No	NA	NA	NA	SPN6B	2	NA	NA	NA	1	No	No
027/22	female	Unilever Lifebuoy Soap	10	No	No	No	No	NA	NA	NA	SPN6B	2	NA	NA	NA	1	No	No
027/23	female	Unilever Lifebuoy Soap	10	No	No	No	No	NA	NA	NA	SPN6B	2	NA	NA	NA	1	No	No
027/24	female	Unilever Lifebuoy Soap	10	No	No	No	No	NA	NA	NA	SPN6B	2	NA	NA	NA	1	No	No
027/25	female	Unilever Lifebuoy Soap	10	No	No	No	No	NA	NA	NA	SPN6B	2	NA	NA	NA	1	No	No
027/26	female	Unilever Lifebuoy Soap	10	No	No	No	No	NA	NA	NA	SPN6B	2	NA	NA	NA	1	No	No
027/27	Male	Unilever Lifebuoy Soap	10	No	No	No	No	NA	NA	NA	SPN6B	2	NA	NA	NA	1	No	No
027/28	Male	Unilever Lifebuoy Soap	10	No	No	No	No	NA	NA	NA	SPN6B	2	NA	NA	NA	1	No	No
027/29	female	Unilever Lifebuoy Soap	10	No	No	No	No	NA	NA	NA	SPN6B	2	NA	NA	NA	1	No	No
027/30	female	Unilever Lifebuoy Soap	10	No	No	No	No	NA	NA	NA	SPN6B	2	NA	NA	NA	1	No	No
027/31	female	Unilever Lifebuoy Soap	10	No	No	No	No	NA	NA	NA	SPN6B	2	NA	NA	NA	1	No	No
027/32	Male	Unilever Lifebuoy Soap	10	No	Triggered review outside study team (A&E, GP etc)	NOT Pneumococcal Related	No	NA	NA	1	SPN6B	2	No	NA	NA	1	No	No
027/33	Male	Unilever Lifebuoy Soap	10	No	No	No	No	NA	NA	NA	SPN6B	2	NA	NA	NA	1	No	No
027/34	Male	Unilever Lifebuoy Soap	10	No	No	No	No	NA	NA	NA	SPN6B	2	NA	NA	NA	1	No	No
027/35	female	Unilever Lifebuoy Soap	10	No	No	No	No	NA	NA	NA	SPN6B	2	NA	NA	NA	1	No	No
027/36	Male	Unilever Lifebuoy Soap	10	No	No	No	No	NA	NA	NA	SPN6B	2	NA	NA	NA	1	No	No
027/37	female	Unilever Lifebuoy Soap	10	No	No	No	No	NA	NA	NA	SPN6B	2	NA	NA	NA	1	No	No
027/38	Male	Unilever Lifebuoy Soap	10	No	No	No	No	NA	NA	NA	SPN6B	2	NA	NA	NA	1	No	No
027/39	female	Unilever Lifebuoy Soap	10	No	No	No	No	NA	NA	NA	SPN6B	2	NA	NA	NA	1	No	No
027/40	female	Unilever Lifebuoy Soap	10	No	No	No	No	NA	NA	NA	SPN6B	2	NA	NA	NA	1	No	No
027/41	female	Unilever Lifebuoy Soap	10	No	No	No	No	NA	NA	NA	SPN6B	2	NA	NA	NA	1	No	No
027/42	female	Unilever Lifebuoy Soap	10	No	No	No	No	NA	NA	NA	SPN6B	2	NA	NA	NA	1	No	No
027/43	Male	Unilever Lifebuoy Soap	10	No	No	No	No	NA	NA	NA	SPN6B	2	NA	NA	NA	1	No	No
027/44	female	Unilever Lifebuoy Soap	10	No	No	No	No	NA	NA	NA	SPN6B	2	NA	NA	NA	1	No	No
027/45	female	Unilever Lifebuoy Soap	10	Yes	No	No	No	NA	NA	NA	SPN6B	2	NA	NA	NA	1	No	No
027/46	female	Unilever Lifebuoy Soap	10	No	No	No	No	NA	NA	NA	SPN6B	2	NA	NA	NA	1	No	No
027/47	female	Unilever Lifebuoy Soap	10	No	No	No	No	NA	NA	NA	SPN6B	2	NA	NA	NA	1	No	No
027/48	female	Unilever Lifebuoy Soap	10	No	No	No	No	NA	NA	NA	SPN6B	2	NA	NA	NA	1	No	No
027/49	Male	Unilever Lifebuoy Soap	10	No	No	No	No	NA	NA	NA	SPN6B	2	NA	NA	NA	1	No	No
027/50	Male	Unilever Lifebuoy Soap	10	No	No	No	No	NA	NA	NA	SPN6B	2	NA	NA	NA	1	No	No
027/51	female	Unilever Lifebuoy Soap	10	Yes	No	No	No	NA	NA	NA	SPN6B	2	NA	NA	NA	1	No	No
027/52	female	Unilever Lifebuoy Soap	10	No	No	No	No	NA	NA	NA	SPN6B	2	NA	NA	NA	1	No	No
027/53	female	Unilever Lifebuoy Soap	10	No	No	No	No	NA	NA	NA	SPN6B	2	NA	NA	NA	1	No	No
027/54	female	Unilever Lifebuoy Soap	10	No	No	No	No	NA	NA	NA	SPN6B	2	NA	NA	NA	1	No	No
027/55	female	Unilever Lifebuoy Soap	10	No	No	No	No	NA	NA	NA	SPN6B	2	NA	NA	NA	1	No	No
027/56	female	Unilever Lifebuoy Soap	10	No	No	No	No	NA	NA	NA	SPN6B	2	NA	NA	NA	1	No	No
027/57	female	Unilever Lifebuoy Soap	10	No	No	No	No	NA	NA	NA	SPN6B	2	NA	NA	NA	1	No	No
027/58	female	Unilever Lifebuoy Soap	10	No	No	No	No	NA	NA	NA	SPN6B	2	NA	NA	NA	1	No	No
027/59	female	Unilever Lifebuoy Soap	10	No	No	No	No	NA	NA	NA	SPN6B	2	NA	NA	NA	1	No	No
027/60	Male	Unilever Lifebuoy Soap	10	No	No	No	No	NA	NA	NA	SPN6B	2	NA	NA	NA	1	No	No
027/61	Male	Unilever Lifebuoy Soap	10	Yes	No	No	No	NA	NA	NA	SPN6B	2	NA	NA	NA	1	No	No
027/62	female	Unilever Lifebuoy Soap	10	No	No	No	No	NA	NA	NA	SPN6B	2	NA	NA	NA	1	No	No
027/63	Male	Unilever Lifebuoy Soap	10	No	Triggered review outside appointments	Pneumococcal Related	Cough/Throat clearing	2	9	1	SPN6B	2	No	NA	NA	1	No	No
027/64	female	Unilever Lifebuoy Soap	10	No	No	No	No	NA	NA	NA	SPN6B	2	NA	NA	NA	1	No	No
027/65	Male	Unilever Lifebuoy Soap	10	No	No	No	No	NA	NA	NA	SPN6B	2	NA	NA	NA	1	No	No
027/66	female	Unilever Lifebuoy Soap	10	No	No	No	No	NA	NA	NA	SPN6B	2	NA	NA	NA	1	No	No
027/67	female	Unilever Lifebuoy Soap	10	No	No	No	No	NA	NA	NA	SPN6B	2	NA	NA	NA	1	No	No
027/68	female	Unilever Lifebuoy Soap	10	No	No	No	No	NA	NA	NA	SPN6B	2	NA	NA	NA	1	No	No
027/69	Male	Unilever Lifebuoy Soap	10	No	No	No	No	NA	NA	NA	SPN6B	2	NA	NA	NA	1	No	No
027/70	female	Unilever Lifebuoy Soap	10	No	No	No	No	NA	NA	NA	SPN6B	2	NA	NA	NA	1	No	No
027/71	Male	Unilever Lifebuoy Soap	10	No	No	No	No	NA	NA	NA	SPN6B	2	NA	NA	NA	1	No	No
027/72	Male	Unilever Lifebuoy Soap	10	No	No	No	No	NA	NA	NA	SPN6B	2	NA	NA	NA	1	No	No
027/73	Male	Unilever Lifebuoy Soap	10	No	No	No	No	NA	NA	NA	SPN6B	2	NA	NA	NA	1	No	No
027/74	female	Unilever Lifebuoy Soap	10	No	No	No	No	NA	NA	NA	SPN6B	2	NA	NA	NA	1	No	No
027/75	Male	Unilever Lifebuoy Soap	10	No	No	No	No	NA	NA	NA	SPN6B	2	NA	NA	NA	1	No	No
027/76	Male	Unilever Lifebuoy Soap	10	No	No	No	No	NA	NA	NA	SPN6B	2	NA	NA	NA	1	No	No
027/77	Male	Unilever Lifebuoy Soap	10	Yes	No	No	No	NA	NA	NA	SPN6B	2	NA	NA	NA	1	No	No
027/78	female	Unilever Lifebuoy Soap	10	No	No	No	No	NA	NA	NA	SPN6B	2	NA	NA	NA	1	No	No
027/79	Male	Unilever Lifebuoy Soap	10	No	No	No	No	NA	NA	NA	SPN6B	2	NA	NA	NA	1	No	No
027/80	Male	Unilever Lifebuoy Soap	10	No	No	No	No	NA	NA	NA	SPN6B	2	NA	NA	NA	1	No	No
027/81	Male	Unilever Lifebuoy Soap	10	No	No	No	No	NA	NA	NA	SPN6B	2	NA	NA	NA	1	No	No
027/82	female	Unilever Lifebuoy Soap	10	No	No	No	No	NA	NA	NA	SPN6B	2	NA	NA	NA	1	No	No
027/83	female	Unilever Lifebuoy Soap	10	No	No	No	No	NA	NA	NA	SPN6B	2	NA	NA	NA	1	No	No
027/84	Male	Unilever Lifebuoy Soap	10	No	No	No	No	NA	NA	NA	SPN6B	2	NA	NA	NA	1	No	No
027/85	Male	Unilever Lifebuoy Soap	10	No	No	No	No	NA	NA	NA	SPN6B	2	NA	NA	NA	1	No	No
027/86	Male	Unilever Lifebuoy Soap	10	No	No	No	No	NA	NA	NA	SPN6B	2	NA	NA	NA	1	No	No
027/87	female	Unilever Lifebuoy Soap	10	No	No	No	No	NA	NA	NA	SPN6B	2	NA	NA	NA	1	No	No
027/88	Male	Unilever Lifebuoy Soap	10	No	No	No	No	NA	NA	NA	SPN6B	2	NA	NA	NA	1	No	No
027/89	Male	Unilever Lifebuoy Soap	10	No	No	No	No	NA	NA	NA	SPN6B	2	NA	NA	NA	1	No	No
027/90	female	Unilever Lifebuoy Soap	10	No	No	No	No	NA	NA	NA	SPN6B	2	NA	NA	NA	1	No	No
027/91	female	Unilever Lifebuoy Soap	10	No	No	No	No	NA	NA	NA	SPN6B	2	NA	NA	NA	1	No	No
027/92	female	Unilever Lifebuoy Soap	10	No	No	No	No	NA	NA	NA	SPN6B	2	NA	NA	NA	1	No	No
027/93	Male	Unilever Lifebuoy Soap	10	No	No	No	No	NA	NA	NA	SPN6B	2	NA	NA	NA	1	No	No
027/94	female	Unilever Lifebuoy Soap	10	No	No	No	No	NA	NA	NA	SPN6B	2	NA	NA	NA	1	No	No
027/95	Male	Unilever Lifebuoy Soap	10	No	No	No	No	NA	NA	NA	SPN6B	2	NA	NA	NA	1	No	No
027/96	Male	Unilever Lifebuoy Soap	10	No	No	No	No	NA	NA	NA	SPN6B	2	NA	NA	NA	1	No	No
027/97	female	Unilever Lifebuoy Soap	10	No	No	No	No	NA	NA	NA	SPN6B	2	NA	NA	NA	1	No	No
027/98	female	Unilever Lifebuoy Soap	10	Yes	No	No	No	NA	NA	NA	SPN6B	2	NA	NA	NA	1	No	No
027/99	female	Unilever Lifebuoy Soap	10	No	No	No	No	NA	NA	NA	SPN6B	2	NA	NA	NA	1	No	No
027/100	Male	Unilever Lifebuoy Soap	10	No	No	No	No	NA	NA	NA	SPN6B	2	NA	NA	NA	1	No	No
027/101	female	Unilever Lifebuoy Soap	10	Yes	No	No	No	NA	NA	NA	SPN6B	2	NA	NA	NA	1	No	No
027/102	female	Unilever Lifebuoy Soap	10	No	No	No	No	NA	NA	NA	SPN6B	2	NA	NA	NA	1	No	No
027/103	Male	Unilever Lifebuoy Soap	10	No	No	No	No	NA	NA	NA	SPN6B	2	NA	NA	NA	1	No	No
027/104	female	Unilever Lifebuoy Soap	10	No	No	No	No	NA	NA	NA	SPN6B	2	NA	NA	NA	1	No	No
027/105	female	Unilever Lifebuoy Soap	10	No	No	No	No	NA	NA	NA	SPN6B	2	NA	NA	NA	1	No	No
027/106	Male	Unilever Lifebuoy Soap	10	No	No	No	No	NA	NA	NA	SPN6B	2	NA	NA	NA	1	No	No
027/107	Male	Unilever Lifebuoy Soap	10	No	No	No	No	NA	NA	NA	SPN6B	2	NA	NA	NA	1	No	No
027/108	female	Unilever Lifebuoy Soap	10	No	No	No	No	NA	NA	NA	SPN6B	2	NA	NA	NA	1	No	No
027/109	female	Unilever Lifebuoy Soap	10	No	No	No	No	NA	NA	NA	SPN6B	2	NA	NA	NA	1	No	No
027/110	Male	Unilever Lifebuoy Soap	10	No	No	No	No	NA	NA	NA	SPN6B	2	NA	NA	NA	1	No	No
027/111	female	Unilever Lifebuoy Soap	10	No	No	No	No	NA	NA	NA	SPN6B	2	NA	NA	NA	1	No	No
027/112	Male	Unilever Lifebuoy Soap	10	Yes	No	No	No	NA	NA	NA	SPN6B	2	NA	NA	NA	1	No	No
027/113	Male	Unilever Lifebuoy Soap	10	No	No	No	No	NA	NA	NA	SPN6B	2	NA	NA	NA	1	No	No
027/114	female	Unilever Lifebuoy Soap	10	No	No	No	No	NA	NA	NA	SPN6B	2	NA	NA	NA	1	No	No
027/115	female	Unilever Lifebuoy Soap	10	No	No	No	No	NA	NA	NA	SPN6B	2	NA	NA	NA	1	No	No
027/116	female	Unilever Lifebuoy Soap	10	No	No	No	No	NA	NA	NA	SPN6B	2	NA	NA	NA	1	No	No
027/117	Male	Unilever Lifebuoy Soap	10	No	No	No	No	NA	NA	NA	SPN6B	2	NA	NA	NA	1	No	No
027/118	female	Unilever Lifebuoy Soap	10	No	No	No	No	NA	NA	NA	SPN6B	2	NA	NA	NA	1	No	No
027/119	Male	Unilever Lifebuoy Soap	10	No	No	No	No	NA	NA	NA	SPN6B	2	NA	NA	NA	1	No	No
027/120	Male	Unilever Lifebuoy Soap	10	No	No	No	No	NA	NA	NA	SPN6B	2	NA	NA	NA	1	No	No
027/121	Male	Unilever Lifebuoy Soap	10	No	No	No	No	NA	NA	NA	SPN6B	2	NA	NA	NA	1	No	No
027/122	female	Unilever Lifebuoy Soap	10	No	No	No	No	NA	NA	NA	SPN6B	2	NA	NA	NA	1	No	No
027/123	Male	Unilever Lifebuoy Soap	10	No	No	No	No	NA	NA	NA	SPN6B	2	NA	NA	NA	1	No	No
027/124	Male	Unilever Lifebuoy Soap	10	No	No	No	No	NA	NA	NA	SPN6B	2	NA	NA	NA	1	No	No
027/125	female	Unilever Lifebuoy Soap	10	Yes	No	No	No	NA	NA	NA	SPN6B	2	NA	NA	NA	1	No	No
027/126	female	Unilever Lifebuoy Soap	10	Yes	No	No	No	NA	NA	NA	SPN6B	2	NA	NA	NA	1	No	No
027/127	Male	Unilever Lifebuoy Soap	10	No	No	No	No	NA	NA	NA	SPN6B	2	NA	NA	NA	1	No	No
027/128	female	Unilever Lifebuoy Soap	10	No	No	No	No	NA	NA	NA	SPN6B	2	NA	NA	NA	1	No	No
027/129	Male	Unilever Lifebuoy Soap	10	No	No	No	No	NA	NA	NA	SPN6B	2	NA	NA	NA	1	No	No
027/130	female	Unilever Lifebuoy Soap	10	No	No	No	No	NA	NA	NA	SPN6B	2	NA	NA	NA	1	No	No
027/131	female	Unilever Lifebuoy Soap	10	No	No	No	No	NA	NA	NA	SPN6B	2	NA	NA	NA	1	No	No
027/132	female	Unilever Lifebuoy Soap	10	No	No	No	No	NA	NA	NA	SPN6B	2	NA	NA	NA	1	No	No
027/133	female	Unilever Lifebuoy Soap	10	No	No	No	No	NA	NA	NA	SPN6B	2	NA	NA	NA	1	No	No
027/134	female	Unilever Lifebuoy Soap	10	No	No	No	No	NA	NA	NA	SPN6B	2	NA	NA	NA	1	No	No
027/135	female	Unilever Lifebuoy Soap	10	No	No	No	No	NA	NA	NA	SPN6B	2	NA	NA	NA	1	No	No
027/136	female	Unilever Lifebuoy Soap	10	No	No	No	No	NA	NA	NA	SPN6B	2	NA	NA	NA	1	No	No
027/137	female	Unilever Lifebuoy Soap	10	No	No	No	No	NA	NA	NA	SPN6B	2	NA	NA	NA	1	No	No
027/138	female	Unilever Lifebuoy Soap	10	No	No	No	No	NA	NA	NA	SPN6B	2	NA	NA	NA	1	No	No
027/139	female	Unilever Lifebuoy Soap	10	No	No	No	No	NA	NA	NA	SPN6B	2	NA	NA	NA	1	No	No
027/140	female	Unilever Lifebuoy Soap	10	Yes	No	No	No	NA	NA	NA	SPN6B	2	NA	NA	NA	1	No	No
027/141	female	Unilever Lifebuoy Soap	10	No	No	No	No	NA	NA	NA	SPN6B	2	NA	NA	NA	1	No	No
027/142	Male	Unilever Lifebuoy Soap	10	No	Extra assessment at routine visit	Pneumococcal Related	Sore Throat (Pneumonia)	4	NA	1	SPN6B	2	No	NA	NA	1	No	No
027/143	female	Unilever Lifebuoy Soap	10	Yes	No	No	No	NA	NA	NA	SPN6B	2	NA	NA	NA	1	No	No
027/144	female	Unilever Lifebuoy Soap	10	No	No	No	No	NA	NA	NA	SPN6B	2	NA	NA	NA	1	No	No
027/145	female	Unilever Lifebuoy Soap	10	No	No	No	No	NA	NA	NA	SPN6B	2	NA	NA	NA	1	No	No
027/146	female	Unilever Lifebuoy Soap	10	No	No	No	No	NA	NA	NA	SPN6B	2	NA	NA	NA	1	No	No
027/147	Male	Unilever Lifebuoy Soap	10	Yes	No	No	No	NA	NA	NA	SPN6B	2	NA	NA	NA	1	No	No
027/148	female	Unilever Lifebuoy Soap	10	Yes	No	No	No	NA	NA	NA	SPN6B	2	NA	NA	NA	1	No	No
027/149	female	Unilever Lifebuoy Soap	10	Yes	No	No	No	NA	NA	NA	SPN6B	2	NA	NA	NA	1	No	No
027/150	Male	Unilever Lifebuoy Soap	10	Yes	No	No	No	NA	NA	NA	SPN6B	2	NA	NA	NA	1	No	No
027/151	female	Unilever Lifebuoy Soap	10	No	No	No	No	NA	NA	NA	SPN6B	2	NA	NA	NA	1	No	No
027/152	female	Unilever Lifebuoy Soap	10	No	No	No	No	NA	NA	NA	SPN6B	2	NA	NA	NA	1	No	No
027/153	Male	Unilever Lifebuoy Soap	10	No	No	No	No	NA	NA	NA	SPN6B	2	NA	NA	NA	1	No	No
027/154	female	Unilever Lifebuoy Soap	10	No	No	No	No	NA	NA	NA	SPN6B	2	NA	NA	NA	1	No	No
027/155	Male	Unilever Lifebuoy Soap	10	No	No	No	No	NA	NA	NA	SPN6B	2	NA	NA	NA	1	No	No
027/156	Male	Unilever Lifebuoy Soap	10	No	No	No	No	NA	NA	NA	SPN6B	2	NA	NA	NA	1	No	No
